# Supplementary material for: Genomic Analysis of Two Phylogenetically Distinct Nitrospira Species Reveals Their Genomic Plasticity and Functional Diversity
Source: Front Microbiol. 2018 Jan 9;8:2637. doi: 10.3389/fmicb.2017.02637 (PMC5767232; doi:10.3389/fmicb.2017.02637)
Supplement: Supplementary file 2 [file Data_Sheet_2.xlsx]

## Sheet: strain ND1
	Gene	Product	Identifier	Position	Best BLAST hit in SwissProt databasea	Best BLAST hit in TrEMBL databaseb	Notes
	Nitrogen metabolism
	nxrA1	putative Nitrate oxidoreductase, alpha subunit	NSND_63187	complement(2998818..3002261)	Dechloromonas aromatica (Q47CW6; 927/1147, 24.4%)	Candidatus Nitrospira defluvii (D8PI59; 1147/1147, 99.48%)	EC 1.7.99.4
	nxrA2	putative Nitrate oxidoreductase, alpha subunit	NSND_63204	3026307..3029747	Dechloromonas aromatica (Q47CW6; 927/1146, 23.41%)	Candidatus Nitrospira defluvii (D8PI41; 1146/1146, 98.69%)
	nxrB1	putative Nitrate oxidoreductase, beta subunit	NSND_63186	complement(2997420..2998709)	Rhodovulum sulfidophilum (Q8GPG3; 325/429, 35.31%)	Candidatus Nitrospira defluvii (D8PI40; 429/429, 99.53%)
	nxrC1	putative Nitrate oxidoreductase, gamma subunit	NSND_61085	complement(990140..990967)	Ideonella dechloratans (P60000; 239/275, 27.76%)	Candidatus Nitrospira defluvii (D8PBQ9; 275/275, 94.55%)
	nxrC2	putative Nitrate reductase, gamma subunit	NSND_63163	2975472..2976425	Ideonella dechloratans (P60000; 239/317, 31.21%)	Candidatus Nitrospira defluvii (D8PI81; 317/317, 99.68%)
	nxrC3	putative Nitrate oxidoreductase, gamma subunit	NSND_63170	2982243..2983076	Thauera selenatis (Q9S1G7; 239/277, 26.67%)	Candidatus Nitrospira defluvii (D8PI74; 280/277, 98.92%)
	nirC	Nitrite transporter NirC	NSND_60566	complement(528531..529361)	Salmonella typhimurium (P25926; 269/276, 41.54%)	Candidatus Nitrospira defluvii (D8PD05; 276/276, 97.83%)
	nirC2	putative Nitrite transporter NirC	NSND_63199	3018502..3019383	Bacillus subtilis (O05399; 266/293, 32.84%)	Candidatus Nitrospira defluvii (D8PI46; 293/293, 97.95%)
	nasA	Nitrate transporter	NSND_60548	complement(508967..510196)	Bacillus subtilis (P42432；401/413, 40.15%)	Candidatus Nitrospira defluvii (D8PD23; 413/413, 95.16%)
	nirK1	putative Copper-containing nitrite reductase (NO-forming)	NSND_50547	complement(555235..556206)	Neisseria meningitidis (Q9JTB8; 386/323, 38.1%)	Candidatus Nitrospira defluvii (D8PG56; 323/323, 91.95%)	EC 1.7.2.1
	nirK2	Copper-containing nitrite reductase	NSND_62148	2013893..2014858	Neisseria gonorrhoeae (Q02219; 392/321, 38.19%)	Candidatus Nitrospira defluvii (D8P8T5; 321/321, 97.82%)
	nirA	Ferredoxin--nitrite reductase	NSND_60563	complement(526196..527791)	Synechococcus elongatus (P39661; 512/531, 44.47%)	Candidatus Nitrospira defluvii (D8PD08; 531/531, 99.06%)	EC 1.7.7.1
	nrfA	Nitrite reductase (Cytochrome ammonia-forming)	NSND_62628	2436916..2438289	Bacteroides fragilis (Q5LI95; 493/457, 38.84%)	Chthoniobacter flavus (B4CX41; 471/457, 70.63%)	EC 1.7.2.2
	nrfH	Cytochrome c-type protein	NSND_62627	2436446..2436904	Wolinella succinogenes (Q9S1E6; 177/152, 36%)	Austwickia chelonae (K6VTZ3; 163/152, 56.86%)
	napG	Ferredoxin-type protein NapG	NSND_63161	2973579..2974184	Escherichia coli (P0AAL4; 231/201, 35%)	Candidatus Nitrospira defluvii (D8PI83; 201/201, 97.01%)
	amtB1	ammonium transporter	NSND_60570	complement(534269..535597)	Bacillus subtilis (Q07429; 404/442, 53.23%)	Candidatus Nitrospira defluvii (D8PD01; 442/442, 97.96%)
	glnA	glutamine synthetase	NSND_60567	complement(529676..531085)	Nostoc sp. (P00964; 474/469, 62.34%)	Candidatus Nitrospira defluvii (D8PD04; 469/469, 100%)	EC 6.3.1.2
	nadE	putative glutamine-dependent NAD(+) synthetase	NSND_60572	complement(536689..538458)	Thermotoga maritima (Q9X0Y0; 576/589, 48.48%)	Candidatus Nitrospira defluvii (D8PCZ9; 589/589, 95.76%)	EC 6.3.5.1
	gltD	Glutamate synthase [NADPH] small chain	NSND_63054	2856590..2858023	Mycobacterium tuberculosis (P96219; 488/477, 60.88%)	Candidatus Nitrospira defluvii (D8PII2; 477/477, 97.48%)	EC 1.4.1.13
	gltB	glutamate synthase, large subunit	NSND_63053	2851983..2856503	Synechocystis sp. (P55037; 1550/1506, 60.62%)	Candidatus Nitrospira defluvii (D8PII3; 1506/1506, 99.07%)
	gdhA	Glutamate dehydrogenase	NSND_61587	1493258..1494514	Thermotoga maritima (P96110; 416/418, 56.93%)	Candidatus Nitrospira defluvii (D8PAF8; 419/418, 98.09%)	EC 1.4.1.3
	nifA	Nif-specific regulatory protein	NSND_60454	426653..428206	Escherichia coli (P19323; 692/517, 39.61%)	Candidatus Nitrospira defluvii (B3U4Q6; 517/517, 97.29%)
	nifA2	Nif-specific regulatory protein NifA	NSND_63203	3024341..3025861	Escherichia coli (P19323; 692/506, 40.24%)	Candidatus Nitrospira defluvii (D8PI42; 506/506, 97.23%)
	fnr	putative Fumarate and nitrate reduction regulatory protein	NSND_62449	2291277..2291987	Escherichia coli (P0A9E5; 250/236, 29.2%)	Candidatus Nitrospira defluvii (D8P7X1; 236/236, 97.46%)
	glnB	Nitrogen regulatory protein P-II	NSND_60181	complement(166033..166356)	Thermotoga maritima (P46213; 919/107, 32%)	Candidatus Nitrospira defluvii (D8PE43; 107/107, 99.07%)
	glnB2	Nitrogen regulatory protein P-II	NSND_62019	complement(1895055..1895396)	No hits	Candidatus Nitrospira defluvii (D8P967; 113/113, 96.46%)
	glnK	regulatory protein, P-II 2, for nitrogen assimilation by glutamine synthetase, regulates GlnL (NRII) and GlnE (ATase)	NSND_60569	complement(533823..534161)	Aquifex aeolicus (O66513; 112/112, 68.75%)	Candidatus Nitrospira defluvii (D8PD02; 112/112, 100%)
	glnD	Bifunctional uridylyltransferase/uridylyl-removing enzyme	NSND_60568	complement(531136..533820)	Azospirillum brasilense (Q8RQD1; 933/894, 33.37%)	Candidatus Nitrospira defluvii (D8PD03; 894/894, 97.32%)	EC 2.7.7.59
	ntrX	Nitrogen assimilation regulatory protein NtrX	NSND_60757	complement(682351..683751)	Azorhizobium caulinodans (Q04849; 454/466, 44.71%)	Candidatus Nitrospira defluvii (D8PCM0; 466/466, 98.49%)
	cynS	Cyanate hydratase	NSND_60565	complement(528037..528477)	Thiobacillus denitrificans (Q3SHJ2; 147/146, 39.86%)	Candidatus Nitrospira defluvii (D8PD06; 146/146, 100%)	EC 4.2.1.104
	Ureolysis
	ureA	urease gamma subunit	NSND_60579	complement(544394..544696)	Kocuria rhizophila (B2GI08; 100/100, 73%)	Coraliomargarita akajimensis (D5EM12; 100/100, 77%)
	ureB	urease beta subunit (modular protein)	NSND_60578	complement(543924..544385)	Natronomonas pharaonis (Q3IRZ6; 132/153, 55.56%)	Ruminococcus sp. (W0U6Z8; 226/153, 61.54%)
	ureC	urease alpha subunit	NSND_60577	complement(542156..543883)	Nostoc punctiforme (B2IT66; 571/575, 74.56%)	Pseudanabaena biceps (L8N5U8; 570/575, 74.91%)
	ureD	putative Urease accessory protein UreD	NSND_60574	complement(539696..540565)	Delftia acidovorans (A9BUC8; 305/289, 33.81%)	Desulfotomaculum carboxydivorans (F6B8Y3; 290/289, 30.9%)
	ureF	putative Urease accessory protein UreF	NSND_60576	complement(541314..542000)	Actinobacillus pleuropneumoniae (O54423; 227/228, 30.32%)	Actinobacillus minor (C8L042; 231/228, 32.13%)
	ureG	urease accessory protein	NSND_60575	complement(540574..541245)	Alkalilimnicola ehrlichii (Q0AC95; 211/223, 78.72%)	Thiocapsa marina (F9UCI8; 204/223, 74.6%)
	urtA	putative branched-chain amino acid transport protein (ABC superfamily, peri_bind)	NSND_60585	complement(549710..551074)	Pseudomonas aeruginosa (P27017; 385/454, 28.28%)	Cytophaga hutchinsonii (Q11VN9; 445/454, 70.05%)	putative urea ABC transporter, urea binding protein urtA
	urtB	conserved membrane protein of unknown function	NSND_60584	complement(548119..549660)	Pseudomonas aeruginosa (P21627; 307/513, 30.07%)	Candidatus Entotheonella (W4LWH4; 507/513, 48.46%)	putative Urea ABC transporter, permease protein UrtB
	urtC	conserved membrane protein of unknown function	NSND_60583	complement(546959..548104)	Salmonella typhimurium (P30296; 425/381, 26.79%)	Candidatus Entotheonella sp.(W4LVW4; 394/381, 60.78%)	putative Urea ABC transporter, permease protein UrtC
	urtD	Urea ABC transporter, ATP-binding protein UrtD	NSND_60582	complement(546195..546962)	Shigella flexneri (P0A9S9; 255/255, 32.94%)	Desulfotomaculum carboxydivorans (F6B8X5; 252/255, 58.78%)
	urtE	Urea ABC transporter ATP-binding protein	NSND_60581	complement(545340..546050)	Pseudomonas aeruginosa (P21630; 233/236, 37.33%)	Stanieria cyanosphaera (K9XR50; 248/236, 52.97%)
		putative High-affinity nickel/cobalt transport protein	NSND_61682	complement(1585723..1586523)	Schizosaccharomyces pombe (O74869; 408/266, 30.8%)	Candidatus Nitrospira defluvii (D8PF17; 267/266, 62.78%)
	Carbon metabolism
	Tricarboxylic acid (TCA) cycle
	aclA	ATP citrate lyase, alpha subunit	NSND_61166	complement(1082886..1084706)	Arabidopsis thaliana (Q9C522; 608/606, 41.77%)	Candidatus Nitrospira defluvii (D8PBJ2; 606/606, 99.17%)	EC 2.3.3.8
	aclB	ATP-citrate lyase, beta subunit	NSND_61167	complement(1084749..1085948)	Arabidopsis thaliana (Q9SGY2; 423/399, 36.15%)	Candidatus Nitrospira defluvii (D8PBJ1 ; 399/399, 98.25%)
	gltA	Citrate synthase	NSND_50461	474887..476020	Synechocystis sp. (Q59977; 397/377, 59.52%)	Candidatus Nitrospira defluvii (D8PFX4; 377/377, 98.67%)	EC 2.3.3.1
	porA	Pyruvate:ferredoxin oxidoreductase alpha subunit	NSND_61027	927910..929121	Methanothermobacter marburgensis (P80900; 383/403, 32.9%)	Candidatus Nitrospira defluvii (D8PBX4; 403/403, 99.26%)	EC 1.2.7.1
	porB	Pyruvate:ferredoxin oxidoreductase beta subunit	NSND_61028	929191..930093	Methanothermobacter marburgensis (P80901; 288/300, 34.65%)	Candidatus Nitrospira defluvii (D8PBX3; 300/300, 100%)
	porC	Pyruvate:ferredoxin oxidoreductase gamma subunit	NSND_61029	930111..930818	Thermococcus kodakaraensis (Q5JIK2; 185/235, 34.76%)	Candidatus Nitrospira defluvii (D8PBX2; 235/235, 100%)
	porD	Pyruvate:ferredoxin oxidoreductase delta subunit	NSND_61026	927232..927867	No hits	Candidatus Nitrospira defluvii (D8PBX5; 211/211, 100%)
	porE	Pyruvate:ferredoxin oxidoreductase epsilon subunit	NSND_61030	930842..931120	Aquifex aeolicus (O67232; 78/92, 45.83%)	Candidatus Nitrospira defluvii (D8PBX1; 92/92, 100%)
	porA2	Pyruvate:ferredoxin oxidoreductase alpha subunit	NSND_60470	complement(438235..439440)	Methanothermobacter marburgensis (P80900; 383/401, 33.42%)	Candidatus Nitrospira defluvii (D8PBX4; 403/401, 87%)
	porB2	Pyruvate:ferredoxin oxidoreductase beta subunit	NSND_60469	complement(437256..438152)	Methanothermobacter marburgensis (P80901; 288/298, 33.7%)	Candidatus Nitrospira defluvii (D8PBX3; 300/298, 95.95%)
	porA3	Pyruvate synthase subunit PorA	NSND_62502	2336980..2338218	Methanothermobacter thermautotrophicus (P56810; 383/412, 42.78%)	Candidatus Nitrospira defluvii (D8PJH3; 412/412, 96.36%)
	porB3	Pyruvate synthase subunit PorB	NSND_62503	2338282..2339220	Methanocaldococcus jannaschii (Q57714; 298/312, 43.54%)	Candidatus Nitrospira defluvii (D8PJH2; 312/312, 95.83%)
	pycA	putative Pyruvate carboxylase, subunit A	NSND_60775	698111..699529	Hydrogenobacter thermophilus (D3DJ42; 472/472, 55.08%)	Candidatus Nitrospira defluvii (D8PCK3; 472/472, 99.58%)	EC 6.4.1.1
	pycB	putative Pyruvate carboxylase large subunit	NSND_60776	699601..701589	Hydrogenobacter thermophilus (D3DJ41; 652/662, 45.3%)	Candidatus Nitrospira defluvii (D8PCK2; 643/662, 98.91%)
	mdh	Malate dehydrogenase	NSND_62849	2634921..2635862	Chloroherpeton thalassium (B3QSH8; 310/314, 61.04%)	Candidatus Nitrospira defluvii (D8PJ09; 313/314, 97.76%)	EC 1.1.1.37
	fumC	fumarate hydratase (fumarase C),aerobic Class II	NSND_50464	476997..478451	Halobacterium salinarum (Q9HQ29; 470/484, 55.94%)	Candidatus Nitrospira defluvii (D8PFX7; 484/484, 98.97%)	EC 4.2.1.2
	sdhA	Succinate dehydrogenase flavoprotein subunit	NSND_61799		Rickettsia bellii (Q1RHB9; 596/565, 49.82%)	Candidatus Nitrospira defluvii (D8PA31; 551/565, 96.19%)	EC 1.3.5.1
	sdhB	Succinate dehydrogenase/fumarate reductase, Fe-S protein subunit	NSND_50530	539523..540497	Haemophilus influenzae (P44893; 256/324, 38.96%)	Candidatus Nitrospira defluvii (D8PG40; 324/324, 99.38%)
	sdhE	Succinate dehydrogenase, subunit C	NSND_50540	550957..551859	Methanothermobacter thermautotrophicus (O27907; 302/300, 34.46%)	Candidatus Nitrospira defluvii (D8PG50; 300/300, 98.33%)
	sdhA or nadB	Succinate dehydrogenase/fumarate reductase, flavoprotein subunit or L-aspartate oxidase	NSND_61162	complement(1075802..1077403)	Methanocaldococcus jannaschii (Q60356; 539/533, 42.12%)	Candidatus Nitrospira defluvii (D8PBJ6; 533/533, 98.12%)
	sucD	succinyl-CoA synthetase, NAD(P)-binding, alpha subunit	NSND_61159	complement(1073654..1074526)	Coxiella burnetii (P53591; 294/290, 67.24%)	Candidatus Nitrospira defluvii (D8PBJ8; 290/290, 99.31%)	EC 6.2.1.5
	sucC	succinyl-CoA synthetase, beta subunit	NSND_61160	complement(1074538..1075716)	Parvibaculum lavamentivorans (A7HT39; 389/392, 59.95%)	Candidatus Nitrospira defluvii (D8PBJ7; 392/392, 98.72%)
	forA	2-oxoglutarate:ferredoxin oxidoredutase alpha subunit	NSND_61174	complement(1089952..1091298)	Methanocaldococcus jannaschii (Q57715; 389/448, 29.37%)	Candidatus Nitrospira defluvii (D8PBI4; 448/448, 99.11%)	EC 1.2.7.3
	forB	2-oxoglutarate:ferredoxin oxidoredutase beta subunit	NSND_61178	complement(1093210..1094109)	Methanocaldococcus jannaschii (Q57714; 298/299, 30.77%)	Candidatus Nitrospira defluvii (D8PBI0; 299/299, 100%)
	forC	2-oxoglutarate:ferredoxin oxidoredutase gamma subunit	NSND_61177	complement(1092473..1093186)	Pyrococcus abyssi (Q9UYY9; 185/237, 33.53%)	Candidatus Nitrospira defluvii (D8PBI1; 237/237, 93.67%)
	forD	2-oxoglutarate:ferredoxin oxidoredutase delta subunit	NSND_61175	complement(1091337..1092095)	Haemophilus influenzae (P45354; 928/252, 35.19%)	Candidatus Nitrospira defluvii (D8PBI3; 254/252, 96.41%)
	forE	2-oxoglutarate:ferredoxin oxidoreductase epsilon subunit	NSND_61176	complement(1092123..1092446)	Aquifex aeolicus (O67251; 79/107, 38.37%)	Candidatus Nitrospira defluvii (D8PBI2; 107/107, 89.72%)
	icd	Isocitrate dehydrogenase	NSND_60173	complement(154654..155013)	Thermus thermophilus (P33197; 496/119, 33.33%)	Leptospirillum ferrooxidans (I0IMI6; 115/119, 65.52%)	EC 1.1.1.41, EC 1.1.1.42
	icd2	Isocitrate dehydrogenase (NAD(+))	NSND_60174	complement(155049..156062)	Arabidopsis thaliana (Q945K7; 374/337, 50.91%)	Leptospirillum ferrodiazotrophum (C6HUA9; 336/337, 84.08%)
	icd3	Isocitrate dehydrogenase [NADP]	NSND_61164	complement(1078268..1080499)	Azotobacter vinelandii (P16100；741/743, 71.64%)	Candidatus Nitrospira defluvii (D8PBJ4; 743/743, 98.79%)
	acnA	Aconitate hydratase	NSND_61165	complement(1080525..1082771)	Gracilaria gracilis (P49609; 779/748, 57.37%)	Candidatus Nitrospira defluvii (D8PBJ3; 748/748, 96.29%)	EC 4.2.1.3
	Glycolysis & gluconeogenesis
	glk	Glucokinase	NSND_61754	1650312..1651397	Synechocystis sp. (Q55855; 355/361, 43.28%)	Candidatus Nitrospira defluvii (D8PA74; 361/361, 95.57%)	EC 2.7.1.2
	pgm	phosphoglucomutase	NSND_50154	184246..185898	Gluconacetobacter xylinus (P38569; 555/550, 64.72%)	Candidatus Nitrospira defluvii (D8PEZ4; 550/550, 95.09%)	EC 5.4.2.2
	algC	Phosphomannomutase/phosphoglucomutase	NSND_63461	3300101..3301501	Pseudomonas putida (Q88C93; 463/466, 45.39%)	Candidatus Nitrospira defluvii (D8PHE2; 466/466, 96.13%)	EC 5.4.2.2, 5.4.2.8
	pgi	Glucose-6-phosphate isomerase	NSND_61752	1647828..1649531	Leptospira borgpetersenii (Q04YI9; 445/567, 27.89%)	Candidatus Nitrospira defluvii (D8PA76; 567/567, 95.77%)	EC 5.3.1.9
	pfkA	6-phosphofructokinase	NSND_63255	3071959..3073224	Streptomyces coelicolor (O08333; 342/421, 32.95%)	Candidatus Nitrospira defluvii (D8PHY9; 421/421, 97.39%)	EC 2.7.1.11
	pfkA2	putative 6-phosphofructokinase (Modular protein)	NSND_62120	complement(1980415..1982754)	Haemophilus ducreyi (Q8GNC1; 329/774, 32.12%)	Candidatus Nitrospira defluvii (D8P8W7; 779/779, 97.82%)
	fbp	fructose-1,6-bisphosphatase I	NSND_63463	3302449..3303447	Gloeobacter violaceus (Q7NGN9; 348/332, 55.18%)	Candidatus Nitrospira defluvii (D8PHE0; 332/332, 97.89%)	EC 3.1.3.11
	fbaB	Fructose-bisphosphate aldolase class I	NSND_63464	3303484..3304407	Escherichia coli (P0A992; 350/307, 33.9%)	Candidatus Nitrospira defluvii (D8PHD9; 307/307, 99.35%)	EC 4.1.2.13
	tpiA	Triosephosphate isomerase	NSND_60881	804809..805588	Carboxydothermus hydrogenoformans (Q3AFD0; 251/259, 51.98%)	Candidatus Nitrospira defluvii (D8PCA5; 259/259, 91.89%)	EC 5.3.1.1
	gapA	glyceraldehyde-3-phosphate dehydrogenase A	NSND_60879	802467..803474	Geobacillus stearothermophilus (P00362; 335/335, 64.97%)	Candidatus Nitrospira defluvii (D8PCA7; 335/335, 99.1%)	EC 1.2.1.12
	pgk	phosphoglycerate kinase	NSND_60880	803570..804769	Geobacter uraniireducens (A5G382; 399/399, 63.85%)	Candidatus Nitrospira defluvii (D8PCA6; 399/399, 99.5%)	EC 2.7.2.3
	gpmA	phosphoglyceromutase 1	NSND_61546	1463887..1464492	Nitrobacter hamburgensis (Q1QRT7; 207/201, 63.27%)	Candidatus Nitrospira defluvii (D8PAJ4; 201/201, 99.5%)	EC 5.4.2.1, EC 5.4.2.11
	apgM	putative 2,3-bisphosphoglycerate-independent phosphoglycerate mutase	NSND_62268	2126381..2127631	Geobacter sulfurreducens (Q74C57; 399/416, 40.29%)	Candidatus Nitrospira defluvii (D8P8E9; 416/416, 96.88%)	EC 5.4.2.12
	eno	enolase	NSND_63546	3401697..3402983	Geobacter sulfurreducens (Q74AR6; 428/428, 69.6%)	Candidatus Nitrospira defluvii (D8PH76; 428/428, 99.53%)	EC 4.2.1.11
	pyk	Pyruvate kinase	NSND_62121	1982963..1984414	Geobacillus stearothermophilus (Q02499; 587/483, 45.27%)	Candidatus Nitrospira defluvii (D8P8W6; 483/483, 97.31%)	EC 2.7.1.40
	pykF	Pyruvate kinase	NSND_50920	894868..896307	Arabidopsis thaliana (Q9FLW9; 579/479, 42.37%)	Candidatus Nitrospira defluvii (D8PGX5; 478/479, 98.33%)
	pdhA	Pyruvate dehydrogenase E1 component subunit alpha	NSND_62526	complement(2355184..2356248)	Porphyra purpurea (P51267; 344/354, 42.64%)	Candidatus Nitrospira defluvii (D8PJF1; 324/354, 87.23%)	EC 1.2.4.1
	pdhB	Pyruvate dehydrogenase E1 component, beta subunit (Transketolase)	NSND_62525	complement(2354154..2355128)	Oryza sativa (Q6Z1G7; 374/324, 46.13%)	Candidatus Nitrospira defluvii (D8PJF2; 324/324, 94.14%)
	pdhC	putative Pyruvate dehydrogenase complex, dihydrolipoamide acetyltransferase (E2) component	NSND_62524	complement(2352893..2354065)	Rhizobium meliloti (Q9R9N3; 447/390, 30.54%)	Candidatus Nitrospira defluvii (D8PJF3; 390/390, 92.31%)	EC 2.3.1.12
	pdhA2	Pyruvate dehydrogenase E1 component subunit alpha	NSND_62431	2268730..2269707	Rhizobium meliloti (Q9R9N5; 348/325, 48.61%)	Candidatus Nitrospira defluvii (D8P7Z1; 325/325, 94.46%)	EC 1.2.4.1
	pdhB2	Pyruvate dehydrogenase E1 component subunit beta	NSND_62432	2269716..2270693	Rickettsia felis (Q4UKQ7; 326/325, 57.76%)	Candidatus Nitrospira defluvii (D8P7Z0; 325/325, 97.23%)
	pdhC2	Dihydrolipoyllysine-residue acetyltransferase component of pyruvate dehydrogenase complex	NSND_62433	2270757..2271959	Rhizobium meliloti (Q9R9N3; 447/400, 40.98%)	Candidatus Nitrospira defluvii (D8P7Y9; 400/400, 93.25%)	EC 2.3.1.12
	lpd	putative Dihydrolipoyl dehydrogenase, E3 component of pyruvate and 2-oxoglutarate dehydrogenase complexes	NSND_62065	1937814..1939223	Staphylococcus aureus (P0A0E5; 547/469, 33.41%)	Candidatus Nitrospira defluvii (D8P919; 453/469, 93.38%)	EC 1.8.1.4
	Pentose phosphate pathway & Calvin-Benson cycle
	zwf	Glucose-6-phosphate 1-dehydrogenase	NSND_50070	74604..76148	Synechocystis sp. (P73411; 509/514, 48.29%)	Candidatus Nitrospira defluvii (D8PFB0; 507/514, 98.82%)	EC 1.1.1.49
	zwf2	Glucose-6-phosphate 1-dehydrogenase	NSND_61557	complement(1471536..1473047)	Synechocystis sp. (P73411; 509/503, 47.99%)	Candidatus Nitrospira defluvii (D8PAI4; 509/503, 97.42%)
	pgl	6-phosphogluconolactonase	NSND_61753	1649533..1650294	Nostoc sp. (P46016; 240/253, 41.56%)	Candidatus Nitrospira defluvii (D8PA75; 253/253, 88.54%)	EC 3.1.1.31
	gnd	putative 6-phosphogluconate dehydrogenase	NSND_50069	73683..74576	Bacillus subtilis (P54448; 297/297, 40.74%)	Candidatus Nitrospira defluvii (D8PFB1; 297/297, 96.97%)	EC 1.1.1.44
	rpiA	Ribose-5-phosphate isomerase A	NSND_61755	1651394..1652110	Nitrobacter hamburgensis (Q1QN95; 232/238, 52.86%)	Candidatus Nitrospira defluvii (D8PA73; 238/238, 92.44%)	EC 5.3.1.6
	rpe	D-ribulose-5-phosphate 3-epimerase	NSND_61634	complement(1533973..1534677)	Bacillus subtilis (O34557; 217/234, 60.09%)	Candidatus Nitrospira defluvii (D8PAB5; 234/234, 97.86%)	EC 5.1.3.1
	xfp	putative phosphoketolase	NSND_62907	2698457..2700832	Gloeobacter violaceus (Q7NLX2; 793/791, 75.8%)	Candidatus Nitrospira defluvii (D8PIW3; 791/791, 97.47%)	EC 4.1.2.9
	prsA	phosphoribosylpyrophosphate synthase	NSND_61227	complement(1137039..1137980)	Desulfotalea psychrophila (Q6AJL7; 313/313, 60.52%)	Candidatus Nitrospira defluvii (D8PBD9; 313/313, 67.44%)	EC 2.7.6.1
	tktA	Transketolase	NSND_50549	complement(557073..558959)	Mus musculus (Q9D4D4; 627/628, 53.98%)	Candidatus Nitrospira defluvii (D8PG58; 628/628, 98.41%)	EC 2.2.1.1
	tal	putative transaldolase	NSND_61532	complement(1451064..1451711)	Geobacter lovleyi (B3E1K9; 214/215, 60.75%)	Candidatus Nitrospira defluvii (D8PAK9; 215/215, 99.53%)	EC 2.2.1.2
	gmhB	D,D-heptose 1,7-bisphosphate phosphatase (fragment)	NSND_60157	complement(146290..146562)	Escherichia coli (P63229; 191/90, 40%)	Gloeocapsa sp. (K9XL68; 203/90, 41.33%)	EC 3.1.3.37
	rlp	Ribulose bisphosphate carboxylase-like protein (RuBisCO type IV-like protein)	NSND_50266	285716..286885	Rhodopseudomonas palustris (Q6N7T7; 368/389, 36.65%)	Candidatus Nitrospira defluvii (D8PEE9; 370/389, 89.46%)	EC 4.1.1.39
	Glycogen metabolism
	glgA	Glycogen synthase	NSND_63554	3407430..3408962	Koribacter versatilis (Q1ILA0; 484/510, 45.6%)	Candidatus Nitrospira defluvii (D8PH69; 496/510, 94.35%)	EC 2.4.1.21
	glgB	1,4-alpha-glucan branching enzyme	NSND_62971	complement(2758962..2761028)	Aquifex aeolicus (O66936; 630/688, 64.11%)	Candidatus Nitrospira defluvii (D8PIR3; 637/688, 98.58%)	EC 2.4.1.18
	glgC	Glucose-1-phosphate adenylyltransferase	NSND_60079	63056..64294	Rhodopirellula baltica (Q7UXF5; 446/412, 54.7%)	Candidatus Nitrospira defluvii (D8PE66; 412/412, 93.45%)	EC 2.7.7.27
	glgC2	Glucose-1-phosphate adenylyltransferase	NSND_60154	complement(143080..144339)	Acidovorax citrulli (A1TRG1; 435/419, 50.63%)	Thiobacillus denitrificans (Q3SJM6; 408/419, 53.19%)
	glgP	Glycogen phosphorylase	NSND_60655	605015..607174	Aquifex aeolicus (O66932; 692/719, 42.24%)	Candidatus Nitrospira defluvii (D8PCT3; 719/719, 97.91%)	EC 2.4.1.1
	glgP2	Similar to glycogen phosphorylase	NSND_50612	621280..623133	Mycobacterium tuberculosis (Q10639; 863/617, 38.88%)	Candidatus Methylomirabilis oxyfera (D5MMT0; 618/617, 70.8%)
		Glycogen debranching enzyme	NSND_60102	complement(86591..88630)	Equus caballus (A8BQB4; 1533/679, 27.08%)	Gemmatimonadetes bacterium (W0RJT4; 707/679, 53.23%)	EC 2.4.1.25
	glgX	Glycogen operon protein GlgX homolog	NSND_60135	complement(126766..128904)	Mycobacterium tuberculosis (P0A4Y4; 721/712, 59.17%)	planctomycete KSU-1 (I3IHI5; 739/712, 68.31%)
		putative Glycogen debranching enzyme (Archaeal type)	NSND_60852	complement(772191..774176)	Saccharomyces cerevisiae (Q06625; 1536/661, 27.21%)	Candidatus Nitrospira defluvii (D8PCD2; 661/661, 93.95%)
	Energy metabolism
	Complex I
	nuoA	NADH-quinone oxidoreductase subunit A	NSND_61411	1316158..1316529	Nitrosomonas europaea (Q82TU3; 122/123, 53.91%)	Candidatus Nitrospira defluvii (D8PAX8; 123/123, 99.19%)
	nuoB	NADH-quinone oxidoreductase subunit B 1	NSND_61412	1316627..1317106	Solibacter usitatus (Q020B6; 188/159, 66.46%)	Candidatus Nitrospira defluvii (D8PAX7; 159/159, 96.86%)
	nuoCD	NADH-quinone oxidoreductase subunit C/D 2	NSND_61413	1317185..1318936	Aquifex aeolicus (O67335; 586/583, 44.36%)	Candidatus Nitrospira defluvii (D8PAX6; 583/583, 99.14%)
	nuoE	NADH-quinone oxidoreductase subunit E 2	NSND_61414	1319001..1319540	Rattus norvegicus (P19234; 248/179, 52.38%)	Candidatus Nitrospira defluvii (D8PAX5; 178/179, 94.83%)
	nuoF	NADH:ubiquinone oxidoreductase, chain F	NSND_61415	1319614..1320921	Rhizobium meliloti (P56913; 421/435, 56.39%)	Candidatus Nitrospira defluvii (D8PAX4; 435/435, 98.85%)
	nuoG	NADH-quinone oxidoreductase, subunit G	NSND_61417	1321033..1323702	Rhizobium meliloti (P56914; 853/889, 35.22%)	Candidatus Nitrospira defluvii (D8PAX3; 889/889, 94.71%)
	nuoH	NADH-quinone oxidoreductase subunit H 1	NSND_61418	1323727..1324794	Geobacter sulfurreducens (Q74GA1; 348/355, 56.32%)	Candidatus Nitrospira defluvii (D8PAX2; 355/355, 98.03%)
	nuoI	NADH-quinone oxidoreductase subunit I	NSND_61419	1324804..1325379	Verminephrobacter eiseniae (A1WLN6; 169/191, 41.5%)	Candidatus Nitrospira defluvii (D8PAX1; 191/191, 98.95%)
	nuoJ	NADH-quinone oxidoreductase chain 10	NSND_61420	1325510..1326022	Marchantia polymorpha (P26850; 199/170, 38.46%)	Candidatus Nitrospira defluvii (D8PAX0; 206/170, 94.12%)
	nuoK	NADH-quinone oxidoreductase subunit K	NSND_61421	1326037..1326342	Chloroherpeton thalassium (B3QXL8; 101/101, 59%)	Candidatus Nitrospira defluvii (D8PAW9; 101/101, 97.03%)
	nuoL	NADH-quinone oxidoreductase subunit L	NSND_61422	1326359..1328257	Neisseria meningitidis (Q9JX92; 672/634, 45.66%)	Candidatus Nitrospira defluvii (D8PAW8; 632/632, 98.58%)
	nuoM	NADH:ubiquinone oxidoreductase, membrane subunit M	NSND_61423	1328285..1329853	Rhodobacter capsulatus (P50974; 512/522, 50.81%)	Candidatus Nitrospira defluvii (D8PAW7; 522/522, 95.59%)
	nuoN	NADH-quinone oxidoreductase subunit N 2	NSND_61424	1329850..1331325	Rhizobium meliloti (P56911; 479/491, 46.28%)	Candidatus Nitrospira defluvii (D8PAW6; 491/491, 97.56%)
	nuoA2	NADH-quinone oxidoreductase subunit A	NSND_61875	1764090..1764473	Nitrosomonas europaea (Q82TU3; 122/127, 52.46%)	Candidatus Nitrospira defluvii (D8P9V9; 127/127, 98.43%)
	nuoB2	NADH-quinone oxidoreductase subunit B 1	NSND_61876	1764464..1764991	Herpetosiphon aurantiacus (A9B4Z5; 179/175, 59.62%)	Candidatus Nitrospira defluvii (D8P9V8; 175/175, 100%)
	nuoC2	fragment of NADH dehydrogenase I chain C,D (part 1)	NSND_61877	1765010..1765507	Geobacter sulfurreducens (Q74GA6; 162/165, 46.21%)	Candidatus Nitrospira defluvii (D8P9V7; 165/165, 98.19%)
	nuoD2	fragment of NADH dehydrogenase I chain C,D (part 2)	NSND_61878	1765536..1766783	Geobacter metallireducens (Q39QB0; 390/415, 54.52%)	Candidatus Nitrospira defluvii (D8P9V6; 415/415, 99.28%)
	nuoG2	putative NADH-quinone oxidoreductase, subunit G	NSND_61879	1766864..1769572	Bacillus subtilis (Q795Y4; 980/902, 27.32%)	Candidatus Nitrospira defluvii (D8P9V5; 902/902, 96.12%)
	nuoI2	NADH-quinone oxidoreductase subunit I	NSND_61880	1769617..1770204	Polaromonas sp. (Q127Y0; 165/195, 39.47%)	Candidatus Nitrospira defluvii (D8P9V4; 202/195, 100%)
	nuoJ2	NADH-quinone oxidoreductase, membrane subunit J	NSND_61881	1770215..1770739	Rhodobacter capsulatus (P50975; 202/174, 35.09%)	Candidatus Nitrospira defluvii (D8P9V3; 174/174, 95.98%)
	nuoK2	NADH-quinone oxidoreductase subunit K	NSND_61882	1770736..1771038	Chloroherpeton thalassium (B3QXL8; 101/100, 55.1%)	Candidatus Nitrospira defluvii (D8P9V2; 100/100, 100%)
	nuoL2	NADH:ubiquinone oxidoreductase, membrane subunit L	NSND_61883	1771040..1773043	Paracoccus denitrificans (P29924; 703/667, 40.25%)	Candidatus Nitrospira defluvii (D8P9V1; 667/667, 99.4%)
	nuoM2	NADH-quinone oxidoreductase subunit M	NSND_61884	1773068..1774627	Rickettsia conorii (Q92G96; 493/519, 37.68%)	Candidatus Nitrospira defluvii (D8P9V0; 519/519, 99.42%)
	nuoM3	NADH-quinone oxidoreductase, membrane subunit M	NSND_61885	1774632..1776287	Paracoccus denitrificans (P29925; 513/551, 30%)	Candidatus Nitrospira defluvii (D8P9U9; 551/551, 99.64%)
	nuoN2	NADH-quinone oxidoreductase subunit N	NSND_61886	1776284..1777780	Heliobacterium modesticaldum (B0TH87; 472/498, 44.26%)	Candidatus Nitrospira defluvii (D8P9U8; 498/498, 98.39%)
	nuoL3	putative NADH-quinone oxidoreductase, subunit L	NSND_60183	complement(169823..171490)	Chlorokybus atmophyticus (Q19V60; 655/555, 34.36%)	Candidatus Nitrospira defluvii (D8PE41; 555/555, 95.32%)
	nuoL4	putative NADH-quinone oxidoreductase, subunit L	NSND_62022	complement(1900068..1901876)	Neisseria meningitidis (Q9JX92; 674/602, 34.25%)	Candidatus Nitrospira defluvii (D8P964; 564/602, 97.87%)
	nuoM4	putative NADH-quinone oxidoreductase, subunit M	NSND_62021	complement(1898705..1900012)	Methanosarcina mazei (F1SVH9; 495/435, 27.82%)	Candidatus Nitrospira defluvii (D8P965; 435/435, 92.64%)
	nuoF	NADH-quinone oxidoreductase subunit F 2	NSND_62851	2636803..2638104	Rhizobium meliloti (P56913; 421/433, 47.52%)	Candidatus Nitrospira defluvii (D8PJ07; 425/433, 98.35%)
	Complex III
	qcrA	putative Quinol-cytochrome c reductase, iron-sulfur subunit, modulated with PRC-barrel (Modular protein)	NSND_61091	complement(996514..997452)	Geobacillus thermodenitrificans (Q45657; 169/312, 26.51%)	Candidatus Nitrospira defluvii (D8PBQ3; 312/312, 95.51%)
	qcrB	putative Quinol-cytochrome c reductase, cytochrome b subunit	NSND_61090	complement(995398..996513)	Chlorobaculum thiosulfatiphilum (Q59297; 428/371, 39.37%)	Candidatus Nitrospira defluvii (D8PBQ4; 371/371, 99.46%)
	qcrA2	putative Quinol-cytochrome c reductase, iron-sulfur subunit (Rieske iron-sulfur protein)	NSND_62484	2323985..2324536	Chlorobaculum thiosulfatiphilum (Q46136; 181/183, 28.48%)	Candidatus Nitrospira defluvii (D8PJI8; 183/183, 81.42%)
	qcrB2	Quinol-cytochrome c reductase, fused cytochrome b/c subunit	NSND_62485	2324573..2325898	Geobacillus thermodenitrificans (Q45658; 224/441, 48.43%)	Candidatus Nitrospira defluvii (D8PJI7; 441/441, 96.81%)
		putative Quinol-cytochrome c reductase, cytochrome c subunit	NSND_62490	2328117..2329076	Pavlova lutheri (P00107; 83/319, 33.33%)	Candidatus Nitrospira defluvii (D8PJI4; 219/319, 94.16%)
	bd-like terminal oxidase
	cydA	Cytochrome bd quinol oxidase, subunit I	NSND_50741	complement(727310..728653)	Bacillus subtilis (P94364; 468/447, 34.47%)	Candidatus Nitrospira defluvii (D8PGC9; 447/447, 95.75%)
	cydB	Cytochrome bd quinol oxidase, subunit II	NSND_50740	complement(726257..727306)	Escherichia coli (P0ABK2; 379/349, 31.18%)	Candidatus Nitrospira defluvii (D8PGC8; 340/349, 86.47%)
	cydA2	Cytochrome bd quinol oxidase subunit I	NSND_62629	2438306..2439652	Bacillus subtilis (C0SP90; 443/448, 37.19%)	Anaeromyxobacter dehalogenans (B8JEM2; 448/448, 56.38%)
	cydB2	Cytochrome bd quinol oxidase, subunit II	NSND_62630	2439642..2440658	Bacillus subtilis (O34505; 346/338, 21.32%)	Singulisphaera acidiphila (L0DHE5; 351/338, 48.32%)
	Complex V
	atpA	F1 sector of membrane-bound ATP synthase, alpha subunit	NSND_61737	complement(1632893..1634410)	Geobacter uraniireducens (A5G9D6; 505/502, 70.54%)	Candidatus Nitrospira defluvii (D8PA90; 505/505, 99.8%)
	atpB	ATP synthase subunit a	NSND_62660	2471618..2472367	Rhodospirillum rubrum (P15012; 241/249, 46.86%)	Candidatus Nitrospira defluvii (D8P7R6; 249/249, 97.99%)
	atpC	ATP synthase epsilon chain	NSND_61734	complement(1629882..1630304)	Desulfovibrio salexigens (C6BSP5; 142/140, 49.28%)	Candidatus Nitrospira defluvii (D8PA93; 140/140, 98.57%)
	atpD	membrane-bound ATP synthase , F1 sector, beta-subunit	NSND_61735	complement(1630430..1631872)	Anaeromyxobacter sp. (A7HIX7; 481/480, 76.16%)	Candidatus Nitrospira defluvii (D8PA92; 480/480, 100%)
	atpE	ATP synthase subunit c	NSND_62661	2472404..2472634	Rhodospirillum rubrum (Q2RPA5; 75/76, 51.39%)	Candidatus Nitrospira defluvii (D8P7R5; 76/76, 100%)
	atpF	ATP synthase subunit b	NSND_62662	2472709..2473221	Rubrobacter xylanophilus (Q1AVH5; 174/170, 33.99%)	Candidatus Nitrospira defluvii (D8P7R4; 170/170, 98.82%)
	atpG	ATP synthase gamma chain	NSND_61736	complement(1631941..1632828)	Carboxydothermus hydrogenoformans (Q3A945; 282/295, 47.8%)	Candidatus Nitrospira defluvii (D8PA91; 295/295, 98.31%)
	atpH	ATP synthase subunit delta	NSND_61738	complement(1634413..1634952)	Ochrobactrum anthropi (A6WXW8; 186/179, 32.18%)	Candidatus Nitrospira defluvii (D8PA89; 179/179, 98.88%)
	atpI	putative ATP synthase F0, subunit I	NSND_62659	2471303..2471587	Rhodospirillum rubrum (P15011; 123/94, 46.43%)	Candidatus Nitrospira defluvii (D8P7R7; 94/94, 95.74%)
	ppk	Polyphosphate kinase	NSND_63022	complement(2823193..2825331)	Pseudomonas aeruginosa (Q9S646; 690/712, 58.64%)	Candidatus Nitrospira defluvii (D8PIK7; 712/712, 99.02%)
	ppk2	putative Polyphosphate kinase 2	NSND_61951	complement(1832327..1833160)	Leptolyngbya boryana (Q04605; 136/277, 51.79%)	Candidatus Nitrospira defluvii (D8P9M2; 277/277, 94.95%)
	ppnK	putative inorganic polyphosphate/ATP-NAD kinase	NSND_50466	complement(480026..480886)	Geobacter bemidjiensis (B5EFY8; 288/286, 48.61%)	Candidatus Nitrospira defluvii (D8PFX9; 286/286, 97.55%)
	Motility
	Flagellar
	flaG	Flagellar protein FlaG	NSND_50353	374901..375272	Vibrio parahaemolyticus (Q56704; 144/123, 25.23%)	Candidatus Nitrospira defluvii (D8PFL6; 119/123, 91.87%)
	flgA	putative Flagella basal body P-ring formation protein FlgA	NSND_50326	341795..342592	Agrobacterium tumefaciens (Q44339; 162/265, 28.1%)	Candidatus Nitrospira defluvii (D8PFI9; 265/265, 95.47%)
	flgB	Flagellar basal body rod protein FlgB	NSND_50297	317521..317928	Salmonella typhimurium (P16437; 138/135, 30.37%)	Candidatus Nitrospira defluvii (D8PFG1; 135/135, 97.78%)
	flgC	flagellar component of cell-proximal portion of basal-body rod	NSND_50298	317989..318438	Borrelia burgdorferi (Q57466; 152/149, 43.14%)	Candidatus Nitrospira defluvii (D8PFG2; 149/149, 98.66%)
	flgF	Flagellar basal-body rod protein FlgF	NSND_50324	340193..340960	Buchnera aphidicola (Q8K9K4; 260/255, 32.43%)	Candidatus Nitrospira defluvii (D8PFI7; 255/255, 98.43%)
	flgG	flagellar component of cell-distal portion of basal-body rod	NSND_50325	340970..341761	Salmonella typhi (P0A1J4; 260/263, 52.73%)	Candidatus Nitrospira defluvii (D8PFI8; 263/263, 100%)
	flgH	Flagellar L-ring protein	NSND_50327	342603..343295	Geobacter lovleyi (B3EAV2; 224/230, 43.81%)	Candidatus Nitrospira defluvii (D8PFJ0; 238/230, 97.31%)
	flgI_f1	fragment of flagellar basal body P-ring protein (part 1)	NSND_50328	343339..344190	Nitrosomonas europaea (Q82XG5; 370/283, 57.86%)	Candidatus Nitrospira defluvii (D8PFJ1; 436/283, 98.12%)
	flgI_f2	fragment of flagellar basal body P-ring protein (part 2)	NSND_50329	344153..344527	Geobacter uraniireducens (A5G8X8; 368/124, 55.65%)	Candidatus Nitrospira defluvii (D8PFJ1; 436/124, 100%)
	flgJ	putative Peptidoglycan hydrolase FlgJ	NSND_50330	344546..344875	Salmonella typhimurium (P15931; 316/109, 33.33%)	Candidatus Nitrospira defluvii (D8PFJ2; 109/109, 90.83%)
	flgK	First flagellar hook-filament junction protein FlgK	NSND_50333	345823..347217	Bacillus subtilis (P39810; 507/464, 28.6%)	Candidatus Nitrospira defluvii (D8PFJ5; 464/464, 97.63%)
	flgL	putative Second flagellar hook-filament junction protein FlgL	NSND_50334	347249..348139	Bacillus subtilis (P96501; 298/296, 28.57%)	Candidatus Nitrospira defluvii (D8PFJ6; 296/296, 99.32%)
	flgM	Anti-sigma 28 factor FlgM	NSND_50331	344980..345285	Bacillus subtilis (P39809; 88/101, 36.36%)	Candidatus Nitrospira defluvii (D8PFJ3; 101/101, 98.02%)
	flgN	putative Flagellar chaperone FlgN	NSND_50332	345359..345811	No hits	Candidatus Nitrospira defluvii (D8PFJ4; 128/150, 87.02%)
	flgW	Flagellar assembly factor FliW	NSND_50336	348468..348944	Natranaerobius thermophilus (B2A827; 151/158, 41.84%)	Candidatus Nitrospira defluvii (D8PFJ8; 158/158, 94.9%)
	fliA	RNA polymerase sigma factor FliA	NSND_50320		Pseudomonas aeruginosa (P29248; 247/253, 44.35%)	Candidatus Nitrospira defluvii (D8PFI5; 247/253, 97.98%)
	fliC or hag	Flagellin	NSND_50352		Bacillus halodurans (Q05203; 272/275, 44.85%)	Candidatus Nitrospira defluvii (D8PFL5; 275/275, 97.09%)
	fliD	putative Flagellar capping protein FliD	NSND_50354		Escherichia coli (P24216; 468/463, 28.54%)	Candidatus Nitrospira defluvii (D8PFL7; 463/463, 92.86%)
	fliE	Flagellar hook-basal body complex protein FliE	NSND_50299	318441..318752	Geobacter lovleyi (B3EBH2; 99/103, 44.59%)	Candidatus Nitrospira defluvii (D8PFG3; 103/103, 97.09%)
	fliF	Flagellar M-ring protein	NSND_50300	318802..320358	Salmonella typhimurium (P15928; 560/518, 34.95%)	Candidatus Nitrospira defluvii (D8PFG4; 518/518, 98.26%)
	fliG	Flagellar motor switch protein FliG	NSND_50301	320370..321365	Thermotoga maritima (Q9WY63; 335/331, 39.58%)	Candidatus Nitrospira defluvii (D8PFG5; 331/331, 100%)
	fliH	putative Flagellar biosynthesis protein FliH with response regulator receiver domain (Modular protein)	NSND_50302	321366..322415	Rhizobium meliloti (P13632; 460/349, 34.09%)	Candidatus Nitrospira defluvii (D8PFG6; 349/349, 97.42%)
	fliI	flagellum-specific ATP synthase	NSND_50303	322405..323712	Bacillus subtilis (P23445; 438/435, 52.86%)	Candidatus Nitrospira defluvii (D8PFG7; 435/435, 98.39%)
	fliJ	putative Flagellar biosynthesis protein FliJ	NSND_50304	323709..324149	Mus musculus (Q8BL66; 1411/146, 25.89%)	Candidatus Nitrospira defluvii (D8PFG8; 146/146, 95.21%)
	fliK	Putative Flagellar hook-length control protein FliK (modular protein)	NSND_50306	324977..326551	Rattus norvegicus (P16884; 1072/524, 23.3%)	Candidatus Nitrospira defluvii (D8PFH1; 414/524, 83.33%)
	flgD	Flagellar hook capping protein FlgD	NSND_50307	326563..326853	Bacillus subtilis (P23455; 140/96, 43.48%)	Candidatus Nitrospira defluvii (D8PFH2; 101/96, 100%)
	flgE	Flagellar hook protein FlgE	NSND_50308	326927..328150	Salmonella typhimurium (P0A1J1; 403/407, 38.44%)	Candidatus Nitrospira defluvii (D8PFH3; 407/407, 99.02%)
	fliL	Flagellar basal body-associated protein FliL	NSND_50309	328484..329020	Aquifex aeolicus (O67712; 161/178, 28.74%)	Candidatus Nitrospira defluvii (D8PFH4; 178/178, 97.19%)
	fliM	Flagellar motor switch protein FliM	NSND_50310	329045..330016	Pseudomonas aeruginosa (Q51465; 323/323, 42.22%)	Candidatus Nitrospira defluvii (D8PFH5; 323/323, 98.76%)
	fliN	Flagellar motor switch protein FliN	NSND_50311	330046..330420	Pseudomonas aeruginosa (Q51466; 157/124, 51.22%)	Candidatus Nitrospira defluvii (D8PFH6; 124/124, 99.19%)
	fliO	putative Flagellar biosynthetic protein FliO, export component	NSND_50312	330478..330846	Pseudomonas aeruginosa (Q51467; 150/122, 30.91%)	Candidatus Nitrospira defluvii (D8PFH7; 122/122, 94.17%)
	fliP	flagellar biosynthesis protein	NSND_50313	330833..331633	Bacillus subtilis (P35528; 221/266, 55.94%)	Candidatus Nitrospira defluvii (D8PFH8; 266/266, 91.73%)
	fliQ	flagellar biosynthesis protein	NSND_50314	331644..331913	Escherichia coli (P0AC07; 89/89, 40.91%)	Candidatus Nitrospira defluvii (D8PFH9; 89/89, 100%)
	fliR	Flagellar biosynthetic protein fliR	NSND_50315	331930..332718	Bacillus subtilis (P35537; 259/262, 31.5%)	Candidatus Nitrospira defluvii (D8PFI0; 263/262, 98.47%)
	fliS	Flagellin-specific chaperone FliS	NSND_50355	376706..377098	Pseudomonas aeruginosa (Q9I4N6; 126/130, 34.48%)	Candidatus Nitrospira defluvii (D8PFL8; 130/130, 96.92%)
	fliT	conserved protein of unknown function	NSND_50356	377058..377429	No hits	Candidatus Nitrospira defluvii (D8PFL9; 114/123, 87.72%)	putative Flagellar protein FliT
	fleQ	fused response regulator of ato opeon, in two-component system with AtoS: response regulator ; sigma54 interaction protein	NSND_50293	310881..312296	Escherichia coli (Q06065; 461/471, 43.6%)	Candidatus Nitrospira defluvii (D8PFF7; 471/471, 98.51%)
	fleS	putative Sensor histidine kinase FleS	NSND_50295	314647..315936	Escherichia coli (Q06067; 608/429, 29.95%)	Candidatus Nitrospira defluvii (D8PFF9; 429/429, 91.48%)
	fleR	fused response regulator of ato opeon, in two-component system with AtoS: response regulator ; sigma54 interaction protein	NSND_50296	315933..317351	Escherichia coli (Q06065; 461/472, 45.23%)	Candidatus Nitrospira defluvii (D8PFG0; 472/472, 97.67%)
	flhA	putative flagellar export pore protein	NSND_50317	333816..335924	Escherichia coli (P76298; 692/702, 50.08%)	Candidatus Nitrospira defluvii (D8PFI2; 702/702, 97.58%)
	flhB	Flagellar biosynthetic protein FlhB	NSND_50316	332711..333793	Bacillus subtilis (P35538; 360/360, 42.05%)	Candidatus Nitrospira defluvii (D8PFI1; 360/360, 96.94%)
	flhF	putative Flagellar biosynthetic protein FlhF, GTP binding	NSND_50318	335921..337204	Bacillus subtilis (Q01960; 366/427, 28.12%)	Candidatus Nitrospira defluvii (D8PFI3; 427/427, 95.78%)
	flhG or fleN	Site-determining protein	NSND_50319	337233..338099	Bacillus subtilis (P40742; 298/288, 33.06%)	Candidatus Nitrospira defluvii (D8PFI4; 288/288, 98.96%)
	motA	Flagellar motor protein MotA	NSND_50370	388664..389434	Helicobacter pylori (P65410; 257/256, 37.3%)	Candidatus Nitrospira defluvii (D8PFN2; 256/256, 99.22%)
	motB	Flagellar motor protein MotB	NSND_50371	389517..390296	Bacillus subtilis (P28612; 261/259, 35.29%)	Candidatus Nitrospira defluvii (D8PFN3; 259/259, 95.74%)
	Chemotaxis
	cheA	Chemotaxis protein histidine kinase CheA	NSND_50364	381805..383697	Bacillus subtilis (P29072; 672/630, 35.98%)	Candidatus Nitrospira defluvii (D8PFM6; 630/630, 95.23%)
	cheA2	fused chemotactic sensory histidine kinase in two-component regulatory system with CheB and CheY: sensory histidine kinase ; signal sensing protein	NSND_50375	392324..394441	Enterobacter aerogenes (P21813; 652/705, 43.14%)	Candidatus Nitrospira defluvii (D8PFN7; 715/705, 93.64%)
	cheA3	putative Chemotaxis protein CheA modulated with response regulator receiver region (Modular protein)	NSND_50782	complement(762977..766366)	Thermotoga maritima (Q56310; 671/1129, 31.85%)	Candidatus Nitrospira defluvii (D8PGH3; 1129/1129, 94.15%)
	cheB	fused chemotaxis regulator ; protein-glutamate methylesterase in two-component regulatory system with CheA	NSND_50366	384840..385955	Desulfovibrio vulgaris (P62637; 367/371, 45.5%)	Candidatus Nitrospira defluvii (D8PFM8; 365/371, 88.22%)
	cheB2	fused chemotaxis regulator ; protein-glutamate methylesterase in two-component regulatory system with CheA	NSND_50381	399679..400728	Erwinia carotovora (Q6D6I7; 350/349, 59.48%)	Candidatus Nitrospira defluvii (D8PFP3; 349/349, 95.99%)
	cheB3	putative chemotaxis protein-glutamate methylesterase	NSND_60121	113882..114487	Leptospira interrogans (Q8F5D8; 193/201, 47.46%)	Singulisphaera acidiphila (L0D7C6; 193/201, 62.29%)
	cheD	putative chemoreceptor glutamine deamidase CheD	NSND_50380	398983..399600	Halorhodospira halophila (A1WZ13; 216/205, 49.23%)	Candidatus Nitrospira defluvii (D8PFP2; 205/205, 90.24%)
	cheM	Globin-coupled methyl-accepting chemotaxis protein (Modular protein)	NSND_50377	395037..397487	Enterobacter aerogenes (P21822; 556/816, 53.05%)	Candidatus Nitrospira defluvii (D8PFN9; 772/816, 67.64%)
	cheR	Chemotaxis protein methyltransferase CheR	NSND_50361	379863..380726	Vibrio cholerae (Q9KS61; 288/287, 35.43%)	Candidatus Nitrospira defluvii (D8PFM3; 287/287, 95.47%)
	cheR2	Chemotaxis protein methyltransferase 2	NSND_50379	398159..398977	Pseudomonas aeruginosa (Q9I6V7; 280/272, 42.01%)	Candidatus Nitrospira defluvii (D8PFP1; 272/272, 97.42%)
	cheV	Chemotaxis signal transducer CheV	NSND_50365	383793..384776	Bacillus subtilis (P37599; 303/327, 31.72%)	Candidatus Nitrospira defluvii (D8PFM7; 327/327, 88.69%)
	cheW	Chemotaxis signal transducer CheW	NSND_50368	387716..388234	Enterobacter aerogenes (P21821; 166/172, 39.29%)	Candidatus Nitrospira defluvii (D8PFN0; 172/172, 94.77%)
	cheW2	purine-binding chemotaxis protein	NSND_50376	394502..395011	Shigella flexneri (P0A967; 167/169, 43.9%)	Candidatus Nitrospira defluvii (D8PFN8; 169/169, 93.49%)
	cheW3	putative CheW-like signal transduction protein	NSND_50780	complement(761864..762340)	Rhizobium etli (Q2KCI0; 155/158, 24.14%)	Candidatus Nitrospira defluvii (D8PGH1; 158/158, 93.04%)
	cheW4	putative Chemotaxis protein CheW	NSND_50784	complement(768389..768826)	Caulobacter crescentus (O87715; 155/145, 27.94%)	Candidatus Nitrospira defluvii (D8PGH5; 145/145, 96.55%)
	cheY	putative Response regulator, CheY-like	NSND_10001	complement(105..515)	Escherichia coli (P0AFU5; 444/136, 30.17%)	Candidatus Nitrospira defluvii (D8PI33; 146/136, 96.21%)
	cheY2	chemotaxis regulator transmitting signal to flagellar motor component	NSND_50362	380739..381119	Escherichia coli (P0AE67; 129/126, 66.13%)	Candidatus Nitrospira defluvii (D8PFM4; 120/126, 99.17%)
	cheY3	Chemotaxis protein CheY homolog	NSND_50374	391832..392203	Helicobacter pylori (P71403; 124/123, 41.53%)	Candidatus Nitrospira defluvii (D8PFN6; 123/123, 100%)
	cheY4	putative Chemotaxis regulator CheY	NSND_50785	complement(768938..769300)	Pseudomonas aeruginosa (P43501; 121/120, 38.66%)	Candidatus Nitrospira defluvii (D8PGH6; 120/120, 99.17%)
	cheY5	Response regulator, CheY-like	NSND_50932	complement(906593..907786)	Treponema pallidum (O83112; 513/397, 27.65%)	Candidatus Nitrospira defluvii (D8PGY4; 394/397, 94.16%)
	cheY6	putative Response regulator, CheY-like	NSND_60024	23302..23937	Xanthomonas campestris (Q4UU85; 378/211, 33.77%)	Candidatus Nitrospira defluvii (D8PEC7; 211/211, 97.16%)
	cheR3	putative methyltransferase Cher3	NSND_60120	113046..113885	Pseudomonas putida (Q88GG4; 273/279, 53.51%)	Caulobacter segnis (D5VMC8; 273/279, 71.16%)
	cheY7	Response regulator, CheY like	NSND_60188	178340..178705	Bacillus thuringiensis (P52942; 122/121, 35.34%)	Candidatus Nitrospira defluvii (D8PE36; 121/121, 100%)
	cheY8	putative Response regulator, CheY like (Modular protein)	NSND_60222	212563..213729	Porphyridium aerugineum (P28835; 240/388, 26.72%)	Candidatus Nitrospira defluvii (D8PE08; 388/388, 91.24%)
	cheY9	DNA-binding response regulator, CheY like	NSND_60267	254817..255245	Synechocystis sp. (Q55169; 147/142, 37.59%)	Candidatus Nitrospira defluvii (D8PDW3; 142/142, 95.07%)
	cheY10	Response regulator, CheY-like	NSND_61447	complement(1359808..1360191)	Mycobacterium vanbaalenii (A1TEL7; 231/127, 37.19%)	Candidatus Nitrospira defluvii (D8PAU5; 127/127, 88.98%)
	cheY11	putative CheY-like response regulator modulated diguanylate cyclase	NSND_62180	complement(2047383..2048357)	Salmonella typhi (Q8Z5R0; 567/324, 33.93%)	Candidatus Nitrospira defluvii (D8P8N2; 324/324, 95.36%)
	cheY12	putative Response regulator, CheY-like	NSND_62295	2153998..2154786	Escherichia coli (Q06065; 461/262, 35.59%)	Candidatus Nitrospira defluvii (D8P8C3; 276/262, 92.75%)
	cheY13	putative Response regulator, CheY-like	NSND_62441	2280287..2280718	Bacillus subtilis (P06628; 124/143, 33.33%)	Candidatus Nitrospira defluvii (D8P7X8; 149/143, 95.1%)
	cheY14	putative Response regulator, CheY-like	NSND_62826	complement(2612000..2612434)	Klebsiella oxytoca (Q9APD9; 443/144, 31.2%)	Candidatus Nitrospira defluvii (D8PJ31; 144/144, 100%)
	cheY15	putative Response regulator, CheY-like	NSND_62895	2684007..2684447	Proteus hauseri (P28787; 473/146, 35.48%)	Candidatus Nitrospira defluvii (D8PIY4; 146/146, 99.32%)
	cheY16	putative Transcriptional regulator, CheY-like	NSND_63352	3181380..3181769	No hits	Candidatus Nitrospira defluvii (D8PHP8; 129/129, 96.12%)
	cheY17	CheY-like response regulator	NSND_63389	complement(3215413..3215853)	Synechocystis sp. (Q55169; 147/146, 36.23%)	Candidatus Nitrospira defluvii (D8PHL0; 146/146, 98.63%)
	cheZ	putative Chemotaxis regulator CheZ	NSND_50363	381146..381796	Escherichia coli (P0A9H9; 214/216, 24.62%)	Candidatus Nitrospira defluvii (D8PFM5; 216/216, 97.22%)
		putative Methyl-accepting chemotaxis protein (MCP)	NSND_50367	386004..387689	Pseudomonas aeruginosa (G3XD24; 629/561, 35.03%)	Candidatus Nitrospira defluvii (D8PFM9; 561/561, 89.3%)
		putative Methyl-accepting chemotaxis protein	NSND_50373	390679..391794	Bacillus subtilis (P39209; 573/371, 29.8%)	Candidatus Nitrospira defluvii (D8PFN5; 371/371, 92.45%)
		putative Methyl-accepting chemotaxis protein	NSND_50783	complement(766419..768293)	Pseudomonas aeruginosa (P42257; 682/624, 31.81%)	Candidatus Nitrospira defluvii (D8PGH4; 624/624, 98.72%)
	CRISPR
	cas1	CRISPR-associated endonuclease Cas1 1	NSND_60388	complement(362341..363372)	Moorella thermoacetica (Q2RL66; 343/343, 61.81%)	Geobacter metallireducens (Q39WR2; 344/343, 61.81%)
	cas2	CRISPR-associated endoribonuclease Cas2 1	NSND_60387	complement(362042..362332)	Moorella thermoacetica (Q2RL67; 96/96, 64.58%)	Truepera radiovictrix (D7CYF2; 96/96, 59.38%)
	cas3	Metal dependent phosphohydrolase	NSND_60393	complement(367546..369858)	Methanothermobacter thermautotrophicus (O27158; 830/770, 23.62%)	mine drainage metagenome (E6PG15; 768/770, 58.91%)	putative CRISPR-associated nuclease/helicase Cas3
	cas4	CRISPR-associated protein Cas4	NSND_60389	complement(363380..364018)	Geobacter sulfurreducens (Q74H36; 559/212, 33.99%)	Geobacter metallireducens (H1L8J9; 204/212, 58.59%)
	cas5	conserved protein of unknown function	NSND_60392	complement(366767..367537)	Mannheimia succiniciproducens (Q65TW5; 225/256, 36.4%)	mine drainage metagenome (T1AWC9; 276/256, 71.6%)	putative CRISPR-associated protein Cas5
	csd1	conserved protein of unknown function	NSND_60391	complement(365034..366764)	No hits	mine drainage metagenome (T1AZJ3; 600/576, 64.35%)	putative Csd1 family CRISPR-associated protein
	csd2	CRISPR-associated protein Csd2	NSND_60390	complement(364027..365022)	No hits	mine drainage metagenome (T1C8N3; 329/331, 74.39%)
	crRNA_01	AACGCTCCAAGTCGGGCGCTGTGGTGTCTTGTGT	-		-	-
	crRNA_02	CAGCGAGTGTACGGAAACACATCGAAGTTCCCGG	-		-	-
	crRNA_03	GGCGGGAGTAGCTTCTTGTGCGCGTAGCTCTTTT	-		-	-
	crRNA_04	ATTGCAAGGCTCGGCGTGGTGTCCAGGTCGGTG	-		-	-
	crRNA_05	GGTTTACCCATGGTTTCCTCTCTCGGATTTCTAA	-		-	-
	crRNA_06	GCAGGCCCATCGTGAAGCCGTGGCCCACTTCATA	-		-	-
	crRNA_07	GGGATTCCAGCGACGGCCTCATCGTCTGGCTCAT	-		-	-
	crRNA_08	ATCAACAATGATCCGATCAGCCGAGGAATCTAA	-		-	-
	crRNA_09	CTGTGGAGTCGCGGGCACCAGTGGGTTTCCGCCTT	-		-	-
	crRNA_10	TTGAGCGACATAAGAGCCAGCGCAGCGCGAGCCC	-		-	-
	crRNA_11	GGGCGCACGCTTGTCCAGGGGCAAACGCTTGTCG	-		-	-
	crRNA_12	GGCAGGGAGTAACAACTAATGAGCCTCTCAGCCA	-		-	-
	crRNA_13	GATAGTTGGTGTAGAACTTAATGGCTTCCGACTT	-		-	-
	crRNA_14	GGCAGAACCACCGGGCAAAGGGCTTATTGTCATC	-		-	-
	crRNA_15	CGTTTCGCCACAGCGGTGGGGCGTCCTGCCCCTGTG	-		-	-
	crRNA_16	GCCCGATGAGTTGGCAGAATTTCTTTCGCTGTACTG	-		-	-
	crRNA_17	TGCGAGGCGTTGATGCATTACTGCCGGTTCTCCGT	-		-	-
	crRNA_18	GGCCGCAGGGGCCACAATCAACCGTGTCACGCTG	-		-	-
	crRNA_19	TGCACGTCGCCATTCTTGGTCATGGGCTTGATCCA	-		-	-
	crRNA_20	GGCCTCGGCGCGACGTAGTACATCATATAGAAATA	-		-	-
	crRNA_21	TACAAGCTGCACGGTGAGTTGCCACGCTATGAC	-		-	-
	crRNA_22	GCTCAAAGCGGATGTGATGCGAGTGGGCGGACAG	-		-	-
	crRNA_23	GCCGTCACCACCGGCCAGGGTGCGCGGTTTCCTTC	-		-	-
	crRNA_24	CTCATGCGCTTGGAGCGCCGCATCGGCGCGATGCC	-		-	-
	crRNA_25	GGGAGGGTTTAGGTTTGGGAAGGTGAGAATCTGGG	-		-	-
	crRNA_26	GATGAGCGGCGTAACTTGTCCTGATCGATAAACG	-		-	-
	crRNA_27	TGGAAAGCCGCATCCGCCGGAGCCGATTATGAAGA	-		-	-
	crRNA_28	TGAAGACTGAGGGGGATCTTCTCGCGCTGTGTAA	-		-	-
	crRNA_29	TTAGAACGAAGGAGAAACGAAAATGTATAAGCCA	-		-	-
	crRNA_30	GCGTCTACGATGGTCACGAATTGCCAACTATTATT	-		-	-
	crRNA_31	GGTGAGTTGCTGCACCAATCGAGTCAACTTATCAACG	-		-	-
	Two component system
	luxR	putative Response regulator, LuxR family	NSND_50434	complement(451598..452311)	Staphylococcus aureus (Q7A4R9; 209/237, 23.04%)	Candidatus Nitrospira defluvii (B3U4R4; 249/237, 43.64%)
	luxR2	putative Response regulator, LuxR family	NSND_50832	813835..814542	Bacillus subtilis (P13800; 229/235, 26.24%)	Candidatus Nitrospira defluvii (D8PGN5; 235/235, 67.66%)
	luxR3	Response regulator, LuxR family	NSND_60142	131937..132593	Staphylococcus aureus (Q6GE42; 217/218, 31.929%)	Candidatus Nitrospira defluvii (D8PI51; 214/218, 47.83%)
	luxR4	Response regulator, LuxR family	NSND_60143	complement(132598..133281)	Staphylococcus aureus (Q6GE42; 217/227, 38.28%)	Candidatus Nitrospira defluvii (D8PCG2; 214/227, 51.18%)
	luxR5	putative Response regulator, LuxR family	NSND_60446	417137..417886	Bacillus subtilis (O32197; 211/249, 28.64%)	Candidatus Nitrospira defluvii (B3U4R4; 249/249, 89.16%)
	luxR6	Response regulator, LuxR family	NSND_60816	complement(741145..741789)	Staphylococcus carnosus (Q7WZY4; 217/214, 36.15%)	Candidatus Nitrospira defluvii (D8PCG2; 214/214, 99.53%)
	luxR7	Response regulator, LuxR family	NSND_60876	complement(796691..797335)	Brevibacillus brevis (P54662; 236/214, 34.84%)	Candidatus Nitrospira defluvii (D8PCB0; 214/214, 93.93%)
	luxR8	Response regulator, LuxR family	NSND_60945	complement(851683..852003)	Escherichia coli (Q46791; 210/106, 55%)	Candidatus Nitrospira defluvii (D8PC52; 106/106, 92.45%)
	luxR9	Response regulator, LuxR family	NSND_60956	864697..865401	Escherichia coli (P0AED5; 218/234, 31.43%)	Candidatus Nitrospira defluvii (D8PC42; 234/234, 93.59%)
	luxR10	Response regulator, LuxR family	NSND_61064	970365..971015	Staphylococcus carnosus (Q7WZY4; 217/216, 39.07%)	Candidatus Nitrospira defluvii (D8PBT9; 216/216, 99.54%)
	luxR11	putative Transcriptional regulator, LuxR family	NSND_61439	1342448..1343245	Rhizobium sp. (P55629; 326/265, 37.07%)	Candidatus Nitrospira defluvii (D8PAV3; 265/265, 87.92%)
	luxR12	Transcriptional regulator, LuxR family	NSND_61448	complement(1360210..1360890)	Mycobacterium tuberculosis (P95193; 217/226, 36.99%)	Candidatus Nitrospira defluvii (D8PAU4; 226/226, 96.02%)
	luxR13	Transcriptional regulator, LuxR family	NSND_61450	complement(1361048..1361686)	Escherichia coli (P0AED5; 218/212, 36.82%)	Candidatus Nitrospira defluvii (D8PAU3; 212/212, 95.28%)
	luxR14	Transcriptional regulator, LuxR family	NSND_62277	complement(2135395..2135685)	Staphylococcus carnosus (Q7WZY4; 217/94, 47.54%)	Candidatus Nitrospira defluvii (D8P8E0; 94/94, 98.94%)
	luxR15	Response regulator, LuxR family	NSND_62405	2240761..2241405	Staphylococcus carnosus (Q7WZY4; 217/214, 35.71%)	Candidatus Nitrospira defluvii (D8P820; 214/214, 91.12%)
	luxR16	Response regulator, LuxR family	NSND_62561	2381213..2381881	Bacillus subtilis (P55184; 218/222, 30.84%)	Candidatus Nitrospira defluvii (D8PI51; 214/222, 56.67%)
	luxR17	Response regulator, LuxR family	NSND_63195	complement(3012908..3013552)	Escherichia coli (P0AED5; 218/214, 33.33%)	Candidatus Nitrospira defluvii (D8PI51;214/214, 99.07%)
	luxR18	Response regulator, LuxR family	NSND_63550	3405683..3406486	Escherichia coli (P0AED5; 218/220, 34.29%)	Candidatus Nitrospira defluvii (D8PHQ0; 215/220, 98.14%)

## Sheet: strain NJ1
	Gene	Product	Identifier	Position	Best BLAST hit in SwissProt database	Best BLAST hit in TrEMBL database	Notes
	Nitrogen metabolism
	nxrA1	putative Nitrate oxidoreductase, alpha subunit	NSJP_0817	complement(761011..764448)	Dechloromonas aromatica (Q47CW6; 927/1145, 23.76%)	Candidatus Nitrospira defluvii (D8PI41; 1146/1145, 88.47%)	EC 1.7.99.4
	nxrA2	putative Nitrate oxidoreductase, alpha subunit	NSJP_0949	880620..884066	Dechloromonas aromatica (Q47CW6; 927/1148, 24.04%)	Candidatus Nitrospira defluvii (D8PI59 ;1147/1148, 91.45%)
	nxrA3	putative Nitrate oxidoreductase, alpha subunit	NSJP_2214	complement(2097330..2100773)	Dechloromonas aromatica (Q47CW6; 927/1145, 24.4%)	Candidatus Nitrospira defluvii (D8PI59; 1147/1145, 86.35%)
	nxrB1	putative Nitrate oxidoreductase, beta subunit	NSJP_0816	complement(759643..760932)	Rhodovulum sulfidophilum (Q8GPG3; 325/429, 35.82%)	Candidatus Nitrospira defluvii (D8PI40; 429/429, 97.9%)
	nxrB2	putative Nitrate oxidoreductase, beta subunit	NSJP_0950	884210..885499	Rhodovulum sulfidophilum (Q8GPG3; 325/429, 35.82%)	Candidatus Nitrospira defluvii (D8PI40; 429/429, 97.9%)
	nxrB3	putative Nitrate oxidoreductase, beta subunit	NSJP_2213	complement(2095962..2097251)	Rhodovulum sulfidophilum (Q8GPG3; 325/429, 35.82%)	Candidatus Nitrospira defluvii (D8PI40; 429/429, 97.9%)
	nxrC1	putative Nitrate oxidoreductase, gamma subunit	NSJP_0106	complement(99866..100693)	Thauera selenatis (Q9S1G7; 239/275, 26.81%)	Candidatus Nitrospira defluvii (D8PI74;280/275, 80.07%)
	nxrC2	putative Nitrate oxidoreductase, gamma subunit	NSJP_0112	complement(106412..107365)	Ideonella dechloratans (P60000; 239/317, 29.3%)	Candidatus Nitrospira defluvii (D8PI81; 317/317 89.59%)
	nxrC3	putative Nitrate oxidoreductase, gamma subunit	NSJP_1857	1775491..1776324	Thauera selenatis (Q9S1G7; 239/277, 28.33%)	Candidatus Nitrospira defluvii (D8PBQ9; 275/277, 65.17%)
	nirC	putative Nitrite transporter	NSJP_3880	3728375..3729244	Methanobacterium formicicum (P35839; 280/290, 35.27%)	Candidatus Nitrospira defluvii (D8PI46; 293/290, 70.31%)
	nrtAC	ABC-type nitrate/sulfonate/bicarbonate transport system, periplasmic component	NSJP_2403	2268434..2269813	Synechocystis sp. (P73450; 670/452, 33.33%)	Desulfomonile tiedjei (I4C053; 464/452, 62.92%)
	nrtB	Nitrate ABC transporter permease	NSJP_2404	2269949..2270875	Synechocystis sp. (P73451; 275/350, 34.82%)	Opitutaceae bacterium (W0IY10; 285/350, 63.51%)
	nrtD	Nitrate transport ATP-binding subunits C and D	NSJP_2405	2270879..2271745	Synechococcus elongatus (P38046; 274/288, 49.61%)	Desulfomonile tiedjei (I4C051; 276/288, 64.96%)
	nirK1	Multicopper oxidase	NSJP_0811	complement(755897..756871)	Neisseria gonorrhoeae (Q02219; 392/324, 38.1%)	Nitrobacter winogradskyi (Q3SP90;323/324, 43.85%)	EC 1.7.2.1, NO-forming
	nirK2	Nitrite reductase	NSJP_2512	2377211..2378689	Neisseria gonorrhoeae (Q02219; 392/492, 55.32%)	Herbaspirillum frisingense (R0GAR4; 498/492, 62.01%)
	nirK3	putative Copper-containing nitrite reductase	NSJP_3878	complement(3727065..3727379)	Neisseria meningitidis (Q9JTB8; 386/328, 38.03%)	Candidatus Nitrospira defluvii (D8PG56; 323/328, 84.27%)
	ONR	Putative octaheme cytochrome c Nitrite Reductase	NSJP_2412	2276883..2278307	Nitrosomonas europaea (Q50925; 570/474, 27.12%)	Desulfomonile tiedjei (I4CB31; 453/474, 50.59%)
	petC	putative quinol-cytochrome c reductase, iron sulfur subunit	NSJP_2410	2275322..2275768	Chlorobaculum thiosulfatiphilum (Q46136; 181/148, 32.37%)	Geobacter bemidjiensis (B5EH06; 138/148, 33.81%)
	petB	putative quinol-cytochrome c reductase, cytochrome b subunit	NSJP_2411	2275823..2276851	Psilotum nudum (Q8WHZ3; 215/342, 40.21%)	Caldithrix abyssi (H1XYE4; 348/342, 38.14%)
	amtB1	Ammonium transporter NrgA	NSJP_2399	2262363..2263535	Bacillus subtilis (Q07429; 404/425, 45.93%)	Candidatus Nitrospira defluvii (D8PD01; 442/425, 61.48%)
	amtB2	ammonium transporter	NSJP_2407	2272620..2273840	Bacillus subtilis (Q07429; 404/443, 50.62%)	Candidatus Nitrospira defluvii (D8PD01; 442/443, 67.04%)
	amtB3	Ammonium transporter NrgA	NSJP_2409	2274153..2275319	Bacillus subtilis (Q07429; 404/388, 40.94%)	Pelotomaculum thermopropionicum (A5D4I5; 472/388, 49.63%)
	glnA	glutamine synthetase	NSJP_2402	2266750..2268159	Nostoc sp. (P00964; 474/469, 62.77%)	Candidatus Nitrospira defluvii (D8PD04; 469/469, 90.83%)	EC 6.3.1.2
	nadE	putative glutamine-dependent NAD(+) synthetase	NSJP_2398	2260411..2262186	Thermotoga maritima (Q9X0Y0; 576/591, 47.47%)	Candidatus Nitrospira defluvii (D8PCZ9; 589/591, 69.04%)	EC 6.3.5.1
	gltD	Glutamate synthase, small chain	NSJP_0207	complement(201529..202962)	Mycobacterium tuberculosis (P96219; 488/477, 61.51%)	Candidatus Nitrospira defluvii (D8PII2; 477/477, 90.57%)	EC 1.4.1.13
	gltB	glutamate synthase, large subunit	NSJP_0208	complement(202962..207479)	Synechocystis sp.(P55037, 1550/1506, 60.19%)	Candidatus Nitrospira defluvii (D8PII3; 1506/1506, 84.24%)
	gdhA	Glutamate dehydrogenase	NSJP_1494	complement(1431213..1432472)	Thermotoga maritima (P96110; 416/418, 56.2%)	Candidatus Nitrospira defluvii (D8PAF8; 419/418, 80.86%)	EC 1.4.1.3
	nifA	Nif-specific regulatory protein	NSJP_0706	complement(650030..651601)	Escherichia coli (P19323; 692/523, 40.79%)	Candidatus Nitrospira defluvii (B3U4Q6; 517/523, 68.28%)
	nifA2	Nif-specific regulatory protein	NSJP_0813	complement(757113..758639)	Escherichia coli (P19323; 692/508, 40.08%)	Candidatus Nitrospira defluvii (B3U4Q6; 517/508, 64.4%)
	glnB	Nitrogen regulatory protein P-II	NSJP_0996	932508..932849	No hits	Candidatus Nitrospira defluvii (D8P967; 113/113, 84.55%)
	glnK	regulatory protein, P-II 2, for nitrogen assimilation by glutamine synthetase, regulates GlnL (NRII) and GlnE (ATase)	NSJP_2400	2263684..2264022	Aquifex aeolicus (O66513; 112/112, 66.07%)	Candidatus Nitrospira defluvii (D8PD02; 12/112, 88.39%)
	glnD	Bifunctional uridylyltransferase/uridylyl-removing enzyme	NSJP_2401	2264027..2266705	Bradyrhizobium diazoefficiens (Q89VX9; 929/829, 32.34%)	Candidatus Nitrospira defluvii (D8PD03; 894/892, 66.13%)	EC 2.7.7.59
	ntrX	Nitrogen assimilation regulatory protein NtrX	NSJP_2200	2080595..2082004	Azorhizobium caulinodans (Q04849; 454/469, 45.59%)	Candidatus Nitrospira defluvii (D8PCM0; 466/469, 80.81%)
	cynS	Cyanate hydratase	NSJP_2406	2271798..2272238	Pseudomonas syringae (Q48GB5; 155/146, 41.38%)	Candidatus Nitrospira defluvii (D8PD06; 146/146, 77.4%)	EC 42.1.104
	Ureolysis
	ureA	Urease subunit gamma	NSJP_2396	complement(2258690..2258992)	Laribacter hongkongensis (C1D5Z6; 100/100, 79%)	Rhodococcus sp. (U0EFH2; 100/100, 79%)
	ureB	Urease subunit beta	NSJP_2395	complement(2258207..2258638)	Brucella suis (Q8FZW3; 159/143, 72.87%)	Brucella canis (G8STN6; 159/143, 72.87%)
	ureC	Urease subunit alpha	NSJP_2394	complement(2256429..2258147)	Laribacter hongkongensis (C1D5Z8; 572/572, 76.92%)	Yersinia rohdei (C4USP3; 572/572, 75.66%)
	ureD	Urease accessory protein UreD	NSJP_2390	complement(2253454..2254368)	Brucella suis (Q8FZV8; 302/304, 58.98%)	Brucella pinnipedialis (C9TX01; 302/304, 58.98%)
	ureE	Urease accessory protein UreE	NSJP_2393	complement(2255791..2256411)	Yersinia aldovae (Q6UR83; 230/206, 48.26%)	Brucella suis (N8ID88; 201/206, 58.33%)	nickel donor
	ureF	Urease accessory protein UreF	NSJP_2392	complement(2255022..2255690)	Laribacter hongkongensis (C1D602; 231/273, 57.02%)	Singulisphaera acidiphila (L0D8L6; 229/273, 60.35%)
	ureG	Urease accessory protein UreG	NSJP_2391	complement(2254365..2255003)	Laribacter hongkongensis (C1D603; 211/212, 86.34%)	Singulisphaera acidiphila (L0DA99; 212/212, 82.46%)
		urea transporter	NSJP_2397	complement(2259063..2260145)	Oryctolagus cuniculus (Q28614; 397/349, 30.9%)	Rhizobium mesoamericanum (K0Q5I0; 363/349, 59.35%)
	urtA	putative branched-chain amino acid transport protein (ABC superfamily, peri_bind)	NSJP_2383	2245757..2247070	Pseudomonas aeruginosa (P27017; 358/453, 29.64%)	Cytophaga hutchinsonii (Q11VN9; 445/453, 70.02%)	putative urea ABC transporter, urea binding protein urtA
	urtB	Urea ABC transporter permease	NSJP_2384	2247145..2248701	Pseudomonas aeruginosa (P21627; 307/518, 26.62%)	Candidatus Entotheonella (W4LWH4; 507/518, 46.85%)	fragment
	urtC	conserved membrane protein of unknown function	NSJP_2385	2248723..2249862	Salmonella typhimurium (P30296; 425/379, 26.25%)	Candidatus Entotheonella (W4LVW4; 394/379, 60.52%)	putative Urea ABC transporter, permease protein UrtC
	urtD	Urea ABC transporter ATP-binding protein	NSJP_2386	2249859..2250623	Escherichia coli (P0A9S8; 255/254, 32.8%)	Candidatus Entotheonella (W4LWH9; 249/254, 60.64%)
	urtE	Urea ABC transporter ATP-binding protein	NSJP_2387	2250616..2251326	Salmonella typhimurium (P0A191; 237/236, 41.38%)	Moorea producens 3L (F4XZM9; 233/236, 55.51%)	putative urea ABC transporter, ATP-binding protein UrtE
	Carbon metabolism
	Tricarboxylic acid (TCA) cycle
	aclA	ATP citrate lyase, alpha subunit	NSJP_1800	1710951..1712771	Arabidopsis thaliana (Q9FGX1; 608/606, 41.94%)	Candidatus Nitrospira defluvii (D8PBJ2; 606/606, 95.54%)	EC 2.3.3.8
	aclB	ATP-citrate lyase, beta subunit	NSJP_1799	1709671..1710867	Arabidopsis thaliana (Q9SGY2; 423/398, 35.99%)	Candidatus Nitrospira defluvii (D8PBJ1; 399/398, 88.64%)
	gltA	Citrate synthase	NSJP_3431	complement(3289420..3290556)	Synechocystis sp. (Q59977; 397/378, 58.98%)	Candidatus Nitrospira defluvii (D8PFX4; 377/378, 81.7%)	EC 2.3.3.1
	porA	Pyruvate:ferredoxin oxidoreductase alpha subunit	NSJP_1994	complement(1890566..1891777)	Methanothermobacter marburgensis (P80900; 383/403, 32.61%)	Candidatus Nitrospira defluvii (D8PBX4; 403/403, 92.56%)	EC 1.2.7.1
	porB	Pyruvate:ferredoxin oxidoreductase beta subunit	NSJP_1993	complement(1889605..1890507)	Methanothermobacter marburgensis (P80901; 288/300, 34.43%)	Candidatus Nitrospira defluvii (D8PBX3; 300/300, 96.67%)
	porC	Pyruvate:ferredoxin oxidoreductase gamma subunit	NSJP_1992	complement(1888878..1889585)	Thermococcus kodakaraensis (Q5JIK2; 185/235, 36.36%)	Candidatus Nitrospira defluvii (D8PBX2; 235/235, 93.19%)
	porD	Pyruvate:ferredoxin oxidoreductase delta subunit	NSJP_1995	complement(1891813..1892445)	No hits	Candidatus Nitrospira defluvii (D8PBX5; 211/210, 89.05%)
	porE	Pyruvate:ferredoxin oxidoreductase epsilon subunit	NSJP_1991	complement(1888581..1888859)	Aquifex aeolicus (O67232; 78/92, 46.55%)	Candidatus Nitrospira defluvii (D8PBX1; 92/92, 93.48%)
	pycA	Pyruvate carboxylase, subunit A	NSJP_2183	complement(2065471..2066889)	Hydrogenobacter thermophilus (D3DJ42; 472/474, 54.24%)	Candidatus Nitrospira defluvii (D8PCK3; 472/474, 84.11%)	EC 6.4.1.1
	pycB	2-oxoglutarate carboxylase large subunit	NSJP_2182	complement(2063472..2065427)	Hydrogenobacter thermophilus (D3DJ41; 652/651, 45.59%)	Candidatus Nitrospira defluvii (D8PCK2; 643/651, 80%)
	mdh	Malate dehydrogenase	NSJP_0411	complement(403621..404559)	Chloroherpeton thalassium (B3QSH8; 310/340, 61.04%)	Candidatus Nitrospira defluvii (D8PJ09; 313/340, 81.03%)	EC 1.1.1.37
	fumC	fumarate hydratase (fumarase C),aerobic Class II	NSJP_3428	complement(3287000..3288457)	Halobacterium salinarum (Q9HQ29; 470/485, 58.08%)	Candidatus Nitrospira defluvii (D8PFX7; 484/485, 86.8%)	EC 4.2.1.2
	sdhB	Succinate dehydrogenase and fumarate reductase iron-sulfur protein	NSJP_0942	complement(871684..872475)	Bacillus subtilis (P08066; 253/263, 30.91%)	Leptospira meyeri (K5BPC1; 246/263, 67.08%)	EC 1.3.5.1
	sdhA	Succinate dehydrogenase or fumarate reductase, flavoprotein subunit	NSJP_0943	complement(872504..874417)	Bacillus subtilis (P08065; 586/637, 34.93%)	Roseiflexus castenholzii (A7NNJ3; 656/637, 70.91%)
	sdhC	Succinate dehydrogenase cytochrome B subunit, b558 family	NSJP_0944	complement(874417..875094)	No hits	Leptospira noguchii (T0FHI9; 226/225, 49.3%)
	sdhA2	putative Oxidoreductase with FAD/NAD(P)-binding domain	NSJP_0946	complement(876637..877998)	Bacillus subtilis (Q795R8; 420/419, 31.58%)	Candidatus Nitrospira defluvii (D8PJ57; 436/419, 59.86%)
	sdhA or nadB	Succinate dehydrogenase/fumarate reductase, flavoprotein subunit or L-aspartate oxidase	NSJP_1804	1718304..1719887	Methanocaldococcus jannaschii (Q60356; 539/527, 42.12%)	Candidatus Nitrospira defluvii (D8PBJ6; 533/527, 91.05%)
	sucD	succinyl-CoA synthetase alpha chain	NSJP_1807	1721872..1722744	Coxiella burnetii (P53591; 294/290, 66.9%)	Candidatus Nitrospira defluvii (D8PBJ8; 290/290, 93.79%)	EC 6.2.1.5
	sucC	succinyl-CoA synthetase, beta subunit	NSJP_1805	1719947..1721125	Parvibaculum lavamentivorans (A7HT39; 389/392, 59.18%)	Candidatus Nitrospira defluvii (D8PBJ7; 392/392, 91.84%)
	forA	2-oxoglutarate:ferredoxin oxidoredutase alpha subunit	NSJP_1791	1704323..1705666	Methanocaldococcus jannaschii (Q57715; 389/447, 30.16%)	Candidatus Nitrospira defluvii (D8PBI4; 448/447, 90.85%)	EC 1.2.7.3
	forB	2-oxoglutarate:ferredoxin oxidoredutase beta subunit	NSJP_1787	1701523..1702425	Methanocaldococcus jannaschii (Q57714; 298/300, 30.77%)	Candidatus Nitrospira defluvii (D8PBI0; 299/300, 95.96%)
	forC	2-oxoglutarate:ferredoxin oxidoredutase gamma subunit	NSJP_1788	1702449..1703165	Pyrococcus horikoshii (O58411; 185/238, 35.09%)	Candidatus Nitrospira defluvii (D8PBI1; 237/238, 91.74%)
	forD	2-oxoglutarate:ferredoxin oxidoredutase delta subunit	NSJP_1790	1703521..1704285	No hits	Candidatus Nitrospira defluvii (D8PBI3; 254/254, 89.37%)
	forE	2-oxoglutarate:ferredoxin oxidoreductase epsilon subunit	NSJP_1789	1703175..1703405	Aquifex aeolicus (O67251; 79/107, 43.42%)	Candidatus Nitrospira defluvii (D8PBI2; 107/107, 96.26%)
	icd	Isocitrate dehydrogenase	NSJP_1802	1715182..1717413	Azotobacter vinelandii (P16100; 741/743, 70.83%)	Candidatus Nitrospira defluvii (D8PBJ4; 743/743, 85.73%)	EC 1.1.1.42
	acnA	Aconitate hydratase	NSJP_1801	1712911..1715157	Gracilaria gracilis (P49609; 779/748, 57.92%)	Candidatus Nitrospira defluvii (D8PBJ3; 748/748, 92.38%)	EC 4.2.1.3
	Glycolysis & gluconeogenesis
	glk	Glucokinase	NSJP_1399	complement(1352120..1353184)	Nostoc punctiforme (B2J224; 341/354, 40.71%)	Candidatus Nitrospira defluvii (D8PA74; 361/354, 71.47%)	EC 2.7.1.2
	pgm	phosphoglucomutase	NSJP_2853	2722541..2724187	Gluconacetobacter xylinus (P38569; 555/548, 61.36%)	Rhodovulum sp. (J6UCP2; 554/548, 69.89%)	EC 5.4.2.2
	algC	Phosphomannomutase/phosphoglucomutase	NSJP_4120	complement(4023656..4025056)	Pseudomonas aeruginosa (P26276; 463/466, 45.02%)	Candidatus Nitrospira defluvii (D8PHE2; 466/466, 75%)	EC 5.4.2.2, 5.4.2.8
	pgi	glucosephosphate isomerase	NSJP_2854	2724256..2725896	Syntrophus aciditrophicus (Q2LRD0; 546/546, 74.34%)	delta proteobacterium NaphS2 (D8F6N5; 544/546, 75%)	EC 5.3.1.9
	pfkA	6-phosphofructokinase	NSJP_2864	complement(2737610..2738872)	Mycobacterium bovis (P65691; 343/420, 34.23%)	Candidatus Nitrospira defluvii (D8PHY9; 421/420, 60.64%)	EC 2.7.1.1
	pfkA2	putative 6-phosphofructokinase (Modular protein)	NSJP_0907	842098..844641	Haemophilus ducreyi (Q8GNC1; 324/772, 30.79%)	Candidatus Nitrospira defluvii (D8P8W7; 779/772, 74.97%)
	fbp	fructose-1,6-bisphosphatase I	NSJP_4118	complement(4021731..4022732)	Chloroherpeton thalassium (B3QWF5; 349/333, 52%)	Candidatus Nitrospira defluvii (D8PHE0; 332/333, 62.92%)	EC 3.1.3.11
	fbaB	Fructose-bisphosphate aldolase class I	NSJP_4117	complement(4020665..4021588)	Escherichia coli (P0A991; 350/307, 33.33%)	Candidatus Nitrospira defluvii (D8PHD9; 307/307, 85.57%)	EC 4.1.2.13
	tpiA	Triosephosphate isomerase	NSJP_2113	complement(1994137..1994910)	Symbiobacterium thermophilum (Q67SW4; 256/257, 53.39%)	Candidatus Nitrospira defluvii (D8PCA5; 259/257, 57.77%)	EC 5.3.1.1
	gapA	glyceraldehyde-3-phosphate dehydrogenase A	NSJP_2115	complement(1996220..1997233)	Geobacillus stearothermophilus (P00362; 335/337, 63.36%)	Candidatus Nitrospira defluvii (D8PCA7; 335/337, 85.59%)	EC 1.2.1.12
	pgk	phosphoglycerate kinase	NSJP_2114	complement(1994951..1996150)	Geobacter sp. (C6E770; 399/399, 62.15%)	Candidatus Nitrospira defluvii (D8PCA6; 399/399, 86.65%)	EC 2.7.2.3
	apgM	putative 2,3-bisphosphoglycerate-independent phosphoglycerate mutase	NSJP_1523	complement(1451414..1452025)	Parvibaculum lavamentivorans (A7HZ35; 210/201, 63.27%)	Candidatus Nitrospira defluvii (D8PAJ4; 201/201, 84.58%)	EC 5.4.2.11
	eno	enolase	NSJP_4083	complement(3985876..3987162)	Geobacter metallireducens (Q39T27; 429/428, 66.35%)	Candidatus Nitrospira defluvii (D8PH76; 428/428, 87.59%)	EC 4.2.1.11
	pyk	Pyruvate kinase 2	NSJP_0906	complement(840714..842168)	Synechocystis sp.(P73534; 591/484, 44.54%)	Candidatus Nitrospira defluvii (D8P8W6; 483/484, 69.98%)	EC 2.7.1.40
	pdhAB	pyruvate dehydrogenase, decarboxylase component E1, thiamin-binding	NSJP_3232	complement(3097323..3100022)	Pseudomonas aeruginosa (Q59637; 885/899, 57.47%)	Melioribacter roseus (I6Z4N1; 892/899, 63.76%)	EC 1.2.4.1
	pdhC	Branched-chain alpha-keto acid dehydrogenase subunit E2	NSJP_3231	complement(3095786..3097255)	Pseudomonas aeruginosa (Q59638; 547/489, 34.24%)	Candidatus Entotheonella sp. (W4LEG5; 453/489, 42.86%)	EC 2.3.1.12
	lpd	lipoamide dehydrogenase, E3 component is part of three enzyme complexes	NSJP_3230	complement(3094247..3095656)	Haemophilus influenzae (P43784; 478/469, 48.92%)	Planctomyces maris (A6C4P3; 475/469, 58.64%)	EC 1.8.1.4
	Pentose phosphate pathway & Calvin-Benson cycle
	zwf	Glucose-6-phosphate 1-dehydrogenase 1	NSJP_2568	complement(2431150..2432544)	Mycobacterium tuberculosis (P0A586; 466/465, 41.14%)	Granulicella mallensis (G8P0W0; 470/465, 66.81%)	EC 1.1.1.49
	zwf2	Glucose-6-phosphate 1-dehydrogenase	NSJP_2782	2654583..2656070	Synechococcus elongatus (P29686; 511/489, 45.77%)	Gemmatimonadetes bacterium (W0RDA7; 511/489, 53.89%)
	zwf3	Glucose-6-phosphate 1-dehydrogenase	NSJP_3735	3571929..3573473	Synechococcus elongatus (P29686; 511/514, 51.11%)	Candidatus Nitrospira defluvii (D8PFB0; 507/514, 77.51%)
	pgl	6-phosphogluconolactonase	NSJP_1400	complement(1353197..1353964)	Nostoc sp. (P46016; 240/255, 42.86%)	Candidatus Nitrospira defluvii (D8PA75; 253/255, 54.62%)	EC 3.1.1.31
	gnd	6-phosphogluconate dehydrogenase, decarboxylating	NSJP_2569	complement(2432570..2433586)	Bacillus subtilis (P54448; 297/338, 37.95%)	Granulicella mallensis (G8NPU9; 340/338, 75.44%)	EC 1.1.1.44
	gnd2	putative 6-phosphogluconate dehydrogenase YqeC	NSJP_3734	3571023..3571916	Bacillus subtilis (P54448; 297/297, 42.76%)	Candidatus Nitrospira defluvii (D8PFB1; 297/297, 75.76%)
	rpiA	Ribose-5-phosphate isomerase A	NSJP_1398	complement(1351425..1352123)	Gluconobacter oxydans (Q5FQ98; 231/232, 49.34%)	Candidatus Nitrospira defluvii (D8PA73; 238/232, 58.11%)	EC 5.3.1.6
	rpe	D-ribulose-5-phosphate 3-epimerase	NSJP_1450	1393218..1393898	Bacillus subtilis (O34557; 217/226, 57.48%)	Candidatus Nitrospira defluvii (D8PAB5; 234/226, 75.11%)	EC 5.1.3.1
	xfp	putative phosphoketolase 1	NSJP_2865	2739115..2741526	Rhizobium meliloti (Q92T74; 789/803, 76.78%)	Nitrobacter sp. Nb-311A (A3WV18; 788/803, 81.27%)	EC 4.1.2.9
	prsA	phosphoribosylpyrophosphate synthase	NSJP_1753	1674119..1675060	Desulfotalea psychrophila (Q6AJL7; 313/313, 62.82%)	Candidatus Nitrospira defluvii (D8PBD9; 313/313, 82.37%)	EC 2.7.6.1
	tktA	Transketolase	NSJP_3874	3722880..3724745	Rattus norvegicus (P50137; 623/621, 52.85%)	Candidatus Nitrospira defluvii (D8PG58; 628/621, 80.48%)	EC 2.2.1.1
	tal	putative transaldolase	NSJP_1536	1463137..1463787	Caldicellulosiruptor bescii (B9MJS9; 217/216, 64.35%)	Candidatus Nitrospira defluvii (D8PAK9; 215/216, 82.33%)	EC 2.2.1.2
	gmhB	D,D-heptose 1,7-bisphosphate phosphatase	NSJP_1153	1085426..1086160	Salmonella typhimurium (Q8ZRM8; 188/200, 35.33%)	Gloeobacter kilaueensis (U5QE02; 192/200, 53.48%)	EC 3.1.3.37
	rlp	Ribulose 1,5-bisphosphate carboxylase, large subunit	NSJP_2757	complement(2633046..2634206)	Rhodopseudomonas palustris (Q6N7T7; 368/386, 37.26%)	Thiocystis violascens (I3YDD4; 378/386, 45.33%)	EC 4.1.1.39
	Glycogen metabolism
	glgA	Glycogen synthase	NSJP_4076	complement(3979966..3981450)	Pelobacter carbinolicus (Q3A0B8; 484/494, 44.79%)	Candidatus Nitrospira defluvii (D8PH69; 496/494, 52.53%)	EC 2.4.1.21
	glgB	1,4-alpha-glucan branching enzyme	NSJP_3005	complement(2891576..2893783)	Rubrobacter xylanophilus (Q1AZ86; 722/735, 57.79%)	Isosphaera pallida (E8R3Y6; 781/735, 59.13%)	EC 2.4.1.18
	glgC	Glucose-1-phosphate adenylyltransferase	NSJP_1201	complement(1146883..1148124)	Acidovorax citrulli (A1TRG1; 435/413, 49.75%)	Thiocystis violascens (I3YGL9; 419/413, 50.37%)	EC 2.7.7.27
	glgC 2	Glucose-1-phosphate adenylyltransferase	NSJP_3086	complement(2964850..2966088)	Rhodopirellula baltica (Q7UXF5; 446/412, 56.14%)	Candidatus Nitrospira defluvii (D8PE66; 412/412, 79.37%)
	glgP	Glycogen phosphorylase	NSJP_2319	complement(2189592..2191748)	Aquifex aeolicus (O66932; 692/718, 43.42%)	Candidatus Nitrospira defluvii (D8PCT3; 719/718, 76.12%)	EC 2.4.1.1
	glgP2	glycogen phosphorylase	NSJP_2867	2743751..2746252	Homo sapiens (P11216; 843/833, 50.49%)	Azospirillum brasilense (G8AGT3; 841/833, 70.08%)
	glgX	Glycogen operon protein GlgX homolog	NSJP_1129	1060574..1062745	Mycobacterium bovis (P0A4Y5; 721/723, 57.02%)	planctomycete KSU-1 (I3IHI5; 739/723, 67.14%)	EC 2.4.1.25
	glgX2	Glycosyl hydrolase (Glycogen debranching enzyme)	NSJP_2866	2741539..2743707	Mycobacterium bovis (P0A4Y5; 721/722, 50.09%)	Azospirillum brasilense (G8AGT4; 719/722, 68.8%)
	Energy metabolism
	Complex I
	nuoA	NADH-quinone oxidoreductase subunit A	NSJP_1634	complement(1559024..1559395)	Nitrosomonas europaea (Q82TU3; 122/123, 56.52%)	Candidatus Nitrospira defluvii (D8PAX8; 123/123, 77.24%)
	nuoB	NADH-quinone oxidoreductase subunit B 1	NSJP_1633	complement(1558313..1558792)	Solibacter usitatus (Q020B6; 188/159, 70.89%)	Candidatus Nitrospira defluvii (D8PAX7; 159/159, 93.71%)
	nuoCD	NADH-quinone oxidoreductase subunit C/D 2	NSJP_1632	complement(1556487..1558241)	Aquifex aeolicus (O67335; 586/584, 44.94%)	uncultured bacterium (K0J3N5; 583/584, 81.16%)
	nuoE	NADH-quinone oxidoreductase subunit E	NSJP_1631	complement(1555892..1556422)	Rattus norvegicus (P19234; 248/176, 49.38%)	Candidatus Nitrospira defluvii (D8PAX5; 178/176, 80.11%)
	nuoF	NADH:ubiquinone oxidoreductase, chain F	NSJP_1630	complement(1554539..1555846)	Rhizobium meliloti (P56913; 421/435, 57.11%)	Candidatus Nitrospira defluvii (D8PAX4; 435/435, 86.64%)
	nuoG	NADH-quinone oxidoreductase subunit G	NSJP_1629	complement(1551740..1554427)	Rhizobium meliloti (P56914; 853/895, 35.83%)	uncultured bacterium (K0IYC1; 887/895, 73.06%)
	nuoH	NADH-quinone oxidoreductase subunit H 2	NSJP_1628	complement(1550673..1551743)	Koribacter versatilis (Q1IS40; 354/356, 51.39%)	Candidatus Nitrospira defluvii (D8PAX2; 355/356, 85.23%)
	nuoI	NADH-quinone oxidoreductase subunit I	NSJP_1627	complement(1550084..1550662)	Symbiobacterium thermophilum (Q67P14; 162/192, 44.12%)	Candidatus Nitrospira defluvii (D8PAX1; 191/192, 86.63%)
	nuoJ	NADH-quinone oxidoreductase subunit J	NSJP_1626	complement(1549537..1550055)	Rhodobacter capsulatus (P50975; 202/172, 41.82%)	uncultured bacterium (K0IT96; 172/172, 75%)
	nuoK	NADH:ubiquinone oxidoreductase, membrane subunit K	NSJP_1625	complement(1549235..1549540)	Chloroherpeton thalassium (B3QXL8; 101/101, 61%)	uncultured bacterium (K0ISW0; 101/101, 86.14%)
	nuoL	NADH-quinone oxidoreductase subunit L	NSJP_1624	complement(1547237..1549132)	Neisseria meningitidis (Q9JX92; 647/631, 45.25%)	uncultured bacterium (K0IYC6; 632/631, 78.57%)
	nuoM	NADH:ubiquinone oxidoreductase, membrane subunit M	NSJP_1623	complement(1545635..1547191)	Rhodobacter capsulatus (P50974; 512/518, 50.1%)	uncultured bacterium (K0IWA7; 519/518, 80.64%)
	nuoN	NADH-quinone oxidoreductase subunit N 2	NSJP_1622	complement(1544151..1545638)	Rhizobium meliloti (P56911; 479/495, 47.3%)	uncultured bacterium (K0J3Q0; 495/495, 76.36%)
	nuoA2	NADH-quinone oxidoreductase subunit A	NSJP_1309	complement(1269146..1269529)	Nitrosomonas europaea (Q82TU3; 122/127, 53.28%)	Candidatus Nitrospira defluvii (D8P9V9; 127/127, 84.25%)
	nuoB2	NADH-quinone oxidoreductase subunit B 1	NSJP_1308	complement(1268628..1269176)	Herpetosiphon aurantiacus (A9B4Z5; 179/175, 60.9%)	Candidatus Nitrospira defluvii (D8P9V8; 175/175, 92.53%)
	nuoCD2_f	fragment of NADH dehydrogenase I chain C	NSJP_1307	complement(1268115..1268618)	Geobacter sulfurreducens (Q74GA6; 162/167, 46.21%)	Candidatus Nitrospira defluvii (D8P9V7; 165/167, 76.97%)
	nuoCD2_f	fragment of NADH dehydrogenase I chain D	NSJP_1306	complement(1266856..1268100)	Geobacter metallireducens (Q39QB0; 390/414, 53.75%)	Candidatus Nitrospira defluvii (D8P9V6; 415/414, 94.66%)
	nuoF2	NADH-quinone oxidoreductase subunit F 2	NSJP_0409	complement(401194..402495)	Rhizobium meliloti (P56913; 421/433, 46.06%)	Candidatus Nitrospira defluvii (D8PJ07; 425/433, 82.73%)
	nuoG2	putative NADH-quinone oxidoreductase, subunit G	NSJP_1305	complement(1264110..1266797)	Rhizobium meliloti (P56914; 853/895, 32.72%)	Candidatus Nitrospira defluvii (D8P9V5; 902/853, 75%)
	nuoI2	NADH-quinone oxidoreductase subunit I	NSJP_1304	complement(1263504..1264091)	Polaromonas sp. (Q127Y0; 165/195, 38.96%)	Candidatus Nitrospira defluvii (D8P9V4; 202/195, 89.74%)
	nuoJ2	NADH-quinone oxidoreductase, membrane subunit J	NSJP_1303	complement(1262974..1263495)	Leptolyngbya boryana (Q00243; 199/173, 34.16%)	Candidatus Nitrospira defluvii (D8P9V3; 174/173, 72.83%)
	nuoK2	NADH-quinone oxidoreductase subunit K	NSJP_1302	complement(1262668..1262970)	Chloroherpeton thalassium (B3QXL8; 101/100, 57.14%)	Candidatus Nitrospira defluvii (D8P9V2; 100/100, 88%)
	nuoL2	putative NADH-quinone oxidoreductase, subunit L	NSJP_0992	924424..926124	Neisseria meningitidis (Q9JX92; 674/647, 33.16%)	Candidatus Nitrospira defluvii (D8P964; 564/647, 64..5%)
	nuoL3	putative NADH-quinone oxidoreductase, subunit L	NSJP_0993	926182..927882	Neisseria meningitidis (Q9JX92; 674/566, 32.84%)	Candidatus Nitrospira defluvii (D8P964; 564/566, 68.33%)
	nuoL4	NADH:ubiquinone oxidoreductase, membrane subunit L	NSJP_1301	complement(1260658..1262622)	Pseudomonas aeruginosa (Q9I0J1; 615/654, 44.62%)	Candidatus Nitrospira defluvii (D8P9V1; 667/654, 78.43%)
	nuoM2	NADH-quinone oxidoreductase, membrane subunit M	NSJP_1300	complement(1259089..1260648)	Rickettsia conorii (Q92G96; 493/519, 38.88%)	Candidatus Nitrospira defluvii (D8P9V0; 519/519, 79.37%)
	nuoM3	NADH-quinone oxidoreductase, membrane subunit M	NSJP_1299	complement(1257396..1259084)	Paracoccus denitrificans (P29925; 513/562, 30.77%)	Candidatus Nitrospira defluvii (D8P9U9; 551/562, 84.64%)
	nuoM4	putative NADH-quinone oxidoreductase, subunit M	NSJP_0994	927891..929189	Escherichia coli (P0AFE8; 509/436, 24.62%)	Candidatus Nitrospira defluvii (D8P965; 435/436, 42.69%)
	nuoN2	NADH-quinone oxidoreductase subunit N	NSJP_1298	complement(1255897..1257399)	Heliobacterium modesticaldum (B0TH87; 472/500, 43.76%)	Candidatus Nitrospira defluvii (D8P9U8; 498/500, 81.2%)
	Complex III
	qcrA	putative Quinol-cytochrome c reductase, iron-sulfur subunit, modulated with PRC-barrel (Modular protein)	NSJP_1851	1769078..1770010	Geobacillus thermodenitrificans (Q45657; 169/310,27.53%)	Candidatus Nitrospira defluvii (D8PBQ3; 312/310, 77.88%)
	qcrB	putative Quinol-cytochrome c reductase, cytochrome b subunit	NSJP_1852	1770013..1771125	Chlorobaculum thiosulfatiphilum (Q59297; 428/370, 39.05%)	Candidatus Nitrospira defluvii (D8PBQ4; 371/370, 92.56%)
	qcrA2	putative Quinol-cytochrome c reductase, iron-sulfur subunit (Rieske iron-sulfur protein)	NSJP_2511	2376605..2377153	Bacillus subtilis (P46911; 167/182, 31.13%)	Candidatus Nitrospira defluvii (D8PJI8; 183/182, 64.12%)
	qcrB2	Quinol-cytochrome c reductase, fused cytochrome b/c subunit	NSJP_2514	2379096..2380424	Chlorobium tepidum (Q9F721; 428/442, 37.42%)	Candidatus Nitrospira defluvii (D8PJI7; 441/442, 73.64%)
	bd-like terminal oxidase
	cydA	Cytochrome bd ubiquinol oxidase subunit I	NSJP_1151	1082858..1084156	Bacillus subtilis (C0SP90; 443/432, 35.83%)	Gemmatimonadetes bacterium (W0RCQ5; 462/432, 57.94%)
	cydB	putative terminal oxidase subunit II	NSJP_1152	1084214..1085221	Bacillus subtilis (O34505; 346/335, 22.12%)	Sorangium cellulosum (A9G2B1; 342/335, 47.43%)
	Complex V
	atpA	F1 sector of membrane-bound ATP synthase, alpha subunit	NSJP_1418	1368916..1370433	Carboxydothermus hydrogenoformans (Q3A944; 501/505, 70.48%)	Candidatus Nitrospira defluvii (D8PA90; 505/505, 94.46%)
	atpB	ATP synthase subunit a	NSJP_0492	complement(471380..472132)	Magnetococcus sp. (A0LDW6; 259/250, 50.81%)	Candidatus Nitrospira defluvii (D8P7R6; 249/250 77.6%)
	atpC	ATP synthase epsilon chain	NSJP_1421	1372974..1373399	Syntrophobacter fumaroxidans (A0LLF7; 134/141, 54.89%)	Candidatus Nitrospira defluvii (D8PA93; 140/141, 80.45%)
	atpD	membrane-bound ATP synthase , F1 sector, beta-subunit	NSJP_1420	1371474..1372916	Carboxydothermus hydrogenoformans (Q3A946; 473/480, 75%)	Candidatus Nitrospira defluvii (D8PA92; 480/480, 96.04%)
	atpE	ATP synthase subunit c	NSJP_0491	complement(471113..471343)	Rhodospirillum rubrum (Q2RPA5, 75/76, 50%)	Candidatus Nitrospira defluvii (D8P7R5; 76/76, 97.37%)
	atpF	ATP synthase subunit b	NSJP_0490	complement(470521..471027)	Magnetococcus sp. (A0LDW8; 189/168, 37.74%)	Candidatus Nitrospira defluvii (D8P7R4; 170/168, 81.12%)
	atpG	ATP synthase gamma chain	NSJP_1419	1370491..1371369	Anaeromyxobacter sp. (A7HIX8; 290/292, 48.82%)	Candidatus Nitrospira defluvii (D8PA91; 295/292, 86.78%)
	atpG2	ATP synthase gamma chain	NSJP_2863	complement(2736367..2737263)	Geobacter bemidjiensis (B5EFI8; 287/298, 46.64%)	Candidatus Nitrospira defluvii (D8PA91; 295/298, 64.77%)
	atpH	ATP synthase subunit delta	NSJP_1417	1368357..1368896	Phenylobacterium zucineum (B4RD44; 184/179, 35.06%)	Candidatus Nitrospira defluvii (D8PA89; 179/179, 64.25%)
	atpI	Putative ATP synthase F0, subunit I	NSJP_0494	complement(472163..472384)	Rhodospirillum rubrum (P15011; 123/73, 46.43%)	Candidatus Nitrospira defluvii (D8P7R7; 94/73, 80%)	EC 3.6.3.14 (fragment)
	ppk	Polyphosphate:nucleotide phosphotransferase, PPK2 family	NSJP_1052	986131..986949	Leptolyngbya boryana (Q04605; 136/272, 50.89%)	Nitrosomonas sp. AL212 (F9ZJY7; 272/272, 69.37%)	EC 2.7.4.1
	ppk2	Polyphosphate kinase 2	NSJP_2209	2090638..2092815	Chlorobium tepidum (O68984; 714/725, 51.45%)	Aminomonas paucivorans (E3D0G3; 714/725, 59.91%)
	hppA	K(+)-insensitive pyrophosphate-energized proton pump	NSJP_0098	complement(91295..93352)	Xanthomonas campestris (Q8P5M6; 675//685, 62.59%)	Candidatus Nitrospira defluvii (D8PI69; 684/685, 90.36%)	EC 3.6.1.1
	ppa	Inorganic pyrophosphatase	NSJP_2777	2650660..2651343	Chlamydia pneumoniae (Q9Z6Y8; 215/227, 51.26%)	Candidatus Nitrospira defluvii (D8P7H5; 227/22777.63%)
	Motility
	Flagellar
		putative Outer membrane protein, OmpA/MotB family	NSJP_1337	complement(1294550..1295731)	Escherichia coli (P37665; 219/393, 29.87%)	Candidatus Nitrospira defluvii (D8P9Y8; 400/393, 42.21%)
	Chemotaxis
	cheA	putative Chemotaxis protein CheA modulated with response regulator receiver region (Modular protein)	NSJP_3524	complement(3393357..3396767)	Myxococcus xanthus (P18769; 777/1136, 29.3%)	Candidatus Nitrospira defluvii (D8PGH3; 1129/1136, 59.6%)
	cheB	Chemotaxis response regulator protein-glutamate methylesterase (fragment)	NSJP_1940	1845328..1845930	Pyrococcus horikoshii (O58192; 368/200, 40.11%)	planctomycete KSU-1 (I3IN72; 344/200, 47.64%)
	cheB2	Two-component system, chemotaxis family, response regulator CheB (fragment)	NSJP_1961	complement(1861763..1862410)	Thermococcus kodakaraensis (Q5JF95; 355/215, 33.82%)	Fibrella aestuarina (I0KAQ1; 350/215, 45.08%)
	cheR	CheB methylesterase:MCP methyltransferase, CheR-type	NSJP_1960	complement(1858701..1861655)	Rhodobacter capsulatus (Q02998; 952/948, 35.13%)	Chlorobium ferrooxidans (Q0YQ86; 997/948, 48.98%)
	cheW	putative CheW-like signal transduction protein	NSJP_3522	complement(3392338..3392784)	Bacillus subtilis (P39802; 156/148, 23.77%)	Candidatus Nitrospira defluvii (D8PGH1; 158/148, 44.96%)
	cheW2	Putative Chemotaxis protein CheW (modular protein)	NSJP_3526	complement(3398755..3399276)	Enterobacter aerogenes (P21821; 166/173, 29.19%)	Candidatus Nitrospira defluvii (D8PGH5; 145/173, 55.97%)
	CheY	putative Response regulator, CheY-like	NSJP_0436	425871..426308	Klebsiella oxytoca (Q9APD9; 443/145, 31.45%)	Candidatus Nitrospira defluvii (D8PJ31; 144/145, 85.21%)
	cheY2	putative Response regulator, CheY-like	NSJP_0720	complement(665175..665960)	Anaeromyxobacter sp. (A7HD44; 238/261, 28.416%)	Candidatus Nitrospira defluvii (D8P8C3; 276/261, 56.65%)
	cheY4	Putative Response regulator, CheY-like (modular protein)	NSJP_1143	1076591..1077061	Mycobacterium leprae (Q9CD68; 228/148, 39.64%)	Candidatus Nitrospira defluvii (D8PI33; 146/148, 40.68%)
	cheY5	putative Response regulator, CheY-like	NSJP_1214	complement(1157410..1157823)	Bacillus subtilis (P37478; 235/137, 30.33%)	Candidatus Nitrospira defluvii (D8PI33; 146/137, 46.67%)
	cheY6	putative Chemotaxis protein CheY	NSJP_2058	complement(1950967..1951398)	Porphyridium aerugineum (P28835; 240/143, 33.33%)	Clostridium sp. (R6P250; 243/143, 34.71%)
	cheY7	putative Response regulator, CheY-like	NSJP_2432	complement(2298655..2299302)	Mycobacterium smegmatis (A0QTK2; 228/215, 34.88%)	Candidatus Nitrospira defluvii (D8PEC7; 211/215, 53.47%)
	cheY8	putative Response regulator, CheY like (Modular protein)	NSJP_2974	complement(2855205..2856362)	Porphyridium aerugineum (P28835; 240/379, 29.91%)	Candidatus Nitrospira defluvii (D8PE08; 388/379, 40.46%)
	cheY9	Response regulator, CheY like	NSJP_3001	complement(2889795..2890157)	Bacillus subtilis (P06628; 124/120, 39.13%)	Candidatus Nitrospira defluvii (D8PE36; 121/120, 69.17%)
	cheY10	DNA-binding response regulator, CheY like	NSJP_3507	3374834..3375349	Synechocystis sp. (Q55169; 147/168, 29.5%)	Candidatus Nitrospira defluvii (D8PDW3; 142/168, 40.44%)
		putative Methyl-accepting chemotaxis protein	NSJP_3525	complement(3396819..3398693)	Alcanivorax borkumensis (Q0VTI9; 675/624, 37.43%)	Candidatus Nitrospira defluvii (D8PGH4; 624/624, 69.63%)
	Two component system
	NjpI	N-acyl-L-homoserine lactone synthase	NSJP_1610	1532653..1533390	Aeromonas salmonicida (P70774; 207/245, 31.51%)	uncultured bacterium (K0ITA7; 237/245, 47.86%)
	NjpR	Transcriptional regulator	NSJP_1611	complement(1533476..1534300)	Rhizobium sp. (P55629; 326/271, 28.72%)	uncultured bacterium (K0J3R4; 267/271, 64.86%)
	LuxR	Transcriptional regulator, LuxR family	NSJP_0382	complement(381542..381991)	Brevibacillus brevis (P54662; 236/149, 38.46%)	Thermaerobacter marianensis (E6SMC6; 280/149, 48%)	fragment
	LuxR2	Transcriptional regulator, LuxR family	NSJP_0739	684618..684893	Escherichia coli (Q46791; 210/91, 47.14%)	Candidatus Nitrospira defluvii (D8P8E0; 94/91, 73.33%)
	LuxR3	Transcriptional regulator, LuxR family	NSJP_1080	complement(1010359..1010997)	Escherichia coli (P0AED5; 218/212, 39.52%)	Pedosphaera parvula (B9XGC4; 198/212, 52.76%)
	LuxR4	Response regulator, LuxR family	NSJP_1125	1057729..1058394	Staphylococcus carnosus (Q7WZY4; 217/221, 38.5%)	Candidatus Nitrospira defluvii (D8PI51; 214/221, 52.97%)
	LuxR5	Response regulator, LuxR family	NSJP_1126	complement(1058479..1059204)	Bacillus subtilis (O32197; 211/241, 35.47%)	Candidatus Nitrospira defluvii (D8PI51; 214/241, 47.6%)
	LuxR6	Response regulator, LuxR family	NSJP_2061	complement(1951690..1952334)	Staphylococcus carnosus (Q7WZY4; 217/214, 34.58%)	Candidatus Nitrospira defluvii (D8P820; 214/214, 60.28%)
	LuxR7	Two component transcriptional regulator, LuxR family	NSJP_2848	complement(2717516..2717962)	Bacillus subtilis (P13800; 229/148, 35.16%)	Desulfobulbus propionicus (E8RC70; 212/148, 43.2%)	(fragment)
	LuxR8	Two component transcriptional regulator, LuxR family	NSJP_2849	complement(2718049..2718699)	Staphylococcus epidermidis (Q8CN75; 218/216, 31.63%)	Koribacter versatilis (Q1IJ83; 233/216, 52.86%)
	LuxR9	putative Response regulator, LuxR family	NSJP_3827	3682868..3683572	Bacillus subtilis (O32197; 211/234, 32.57%)	Candidatus Nitrospira defluvii (D8PGN5; 235/234, 42.01%)
